# Supplementary material for: A high-density intraspecific SNP linkage map of pigeonpea (Cajanas cajan L. Millsp.)
Source: PLoS One. 2017 Jun 27;12(6):e0179747. doi: 10.1371/journal.pone.0179747 (PMC5487049; doi:10.1371/journal.pone.0179747)
Supplement: S1 Table — (XLS) [file pone.0179747.s001.xls]

## Sheet: Sheet1
Marker Poistion	Sequence
>PPNKS:121617802-121618102	ATAGCTCCCAATGTTGAGAAAGCAAGAACAATAGTTACATTCAACCAGAAAATGGGACTTCGCTTGGATGGCTTAAATGTCACATTGAAGAAAATCATTGGTAAAATGAAGTCAAGTGGAATATAACCAAATGCCCCTATAAACGAGTTCATGCCCCCAAAAAAGGGAAGCATTGCTGCTATAGTAGTGGCAGTAATTATAGCTAATGACCGAGAAATCAATCTTGGAATCAAATTGCGAGGAGAAAACTCAGGGCTTTCTGGGTCTCCAAATATTTGCTCTTGTAATACATTTGTAGGC
>PPNKS:142868562-142868862	GATATCATCATATATCAATGAGATAAAAAaGAAATAAATAAATATATATATATATATATTAAAAaTAAAATAAATAAAAAGAAATTCCGTATCTGGTTGTTTtGTTTACGCTGCTGCGCTGTGCTTGTGCTTGTGCTtGTGTTtGTGGTTtCTCTCTCTCTCTCTCTCTCTCTCTCTGCATAGCCATAGTGCATTGGGATCTAACAGCAGCACAGGAGTGGGTGATCGGATCGGAGGAGGgAAGGGGCATTTTCATCGCCAATGGGAATGCCGAATCGCTGCTTGAACGAATCATGagCA
>PPNKS:157408069-157408369	TCCAGGATTTCGCTGTAGGGAAGGCGATCGGAGACCACGGGGAGGCCCTGAGTCCATGTCCGGAGCTCCTCCGGCGAGAGAGCTTCGAGTTTTTTGGAGGATTGTTTTCGCGGCGGCCGTTTCTTTCCCCTGGTGGCGGCAGCAGCGGCGGCGGGTTGGGGGAGGGAGGCGGAGATGATGGTGAGGGTTACGGTGAGTTTGAGGAAGTCAAAGCGGTTGTCGTTTTGGGGATTGGTGGCGTCGTTGTCGTTGTCGTTGTCGGGTTGTGGGGTTTGAATTCGCGAGGAGACGGAAGGGTGG
>PPNKS:199901203-199901503	GGACCATCGAACGTTACAAGGCAAGGTTAGTGGCCAAAGGCTTCACTCAAACCTATGGAGTTGATTACTTGGAGACATTTGCCCCGGTTGCTAAGATGAACACGGTCAGAGTAATATTGTCATTAGCAGCAAGTTATGATTGGGATCTGCAGCAGTTTGATGTGAAGAATGCATTTTTGCATGGAGACCTTGAAGAAGAAATATACATGGAGTTGCCCCCTGGGTACAATGGACAGGTTGCTGCTGGAACTGTTTTCAAATTAAGAAAGGCTCTATATGGnnnnnnnnnnnnnnnnnnnn
>PPNKS:207785665-207785965	CTGCTAGTGGTGTGAATTTTCCCACATTTTTGTTTTTCTCTTTTTTTTttCTCCATTATTTTCTTTTCGTGGATTTGGGTCCTGGACGAGCGAGCAAAAGCCTTCTTTAGTCTACTCGTCATATCATATAGTGCATATATGTTTAGATTCAGTTACTACTGCTGCTCCAATTTCATAGGTGGTTTGTGTTGCTGGGGGgTACGAAagtttttttttttttttttttGTtAACCAAACAAGGAATCTTTCTGTTAGACATGTGCCCATTCAATAAGTAATTCTACGGAAGAAATGAATATA
>PPNKS:216716732-216717032	TGCTGCAGCTGTTTCTTCTCCCTCTTCAGCAGCGCCTTCTTAACGAGCCCCGCGGGGACCTTGTAGGTGGCCAGCACCACCATGTCCATCACCGCGCACGGCACGCAGCAGCACACCGCCGCGCACTCCGCCGTCGCGTTGCCGGCCACTTCGCCCACGCGGCGGCTCATCTGCTGCCCGCTCATCGAGGgAGgCGGTTCATGACAGCGCGGGgTTGGgCTtATtCCGCcATGGAAGAGAAAaGAAaGGTTTtCAAATTGAAATTGAAATGGAAATGGTtGTTGGAGCTTGAATCGAGGG
>PPNKS:218072931-218073231	AGCAGTGGATGTCACATTTAGAAACACAGCTGGACCTGAAAAGCACCAAGCAGTGGCAGTGAGGAACAATGCTGACCTCTCCACATTCTACCGTTGCAGCTTTGAAGGATACCAAGACACACTCTATGTTCACTCTTTGAGGCAATTCTTTAGGGAATGTGACATCTATGGCACTGTGGACTTCATTTTCGGCAACGCAGCAGTGGTCTTCCAAGACTGTAACATCTATGCCAGAAAACCATTGCCAAACCAGAAGAATGCTGTGACAGCACAAGGAAGAACTGATCCGAATCAAAACAC
>PPNKS:228835644-228835944	AGAAGTTTTTTGCCATGTATATCTCAATGCCATTGAGGAGAGGTGGAaGAGTTGATCTACtAGTTTtGTtGATCCAAAGTTCCAACGGACGTTCACTTGAAATAGCTGCATAATACaCGCTCTGCAGGTACAAaGGaTtGATCGgAgCATtaTtAAAatctCCCCATCTACAAAAatGTTGAACTCtCtAaTTtCAGTTGCcTGgAGcTtCtGAATTTCAGCAGAGTACATGTACACATAACATGAGGAGGAGGCATTATtCTTGGGGAGGAAGCGGAAATTTATATCACCATTGACATT
>PPNKS:228835748-228836048	GCTGCATAATACaCGCTCTGCAGGTACAAaGGaTtGATCGgAgCATtaTtAAAatctCCCCATCTACAAAAatGTTGAACTCtCtAaTTtCAGTTGCcTGgAGcTtCtGAATTTCAGCAGAGTACATGTACACATAACATGAGGAGGAGGCATTATtCTTGGGGAGGAAGCGGAAATTTATATCACCATTGACATTTGCTGGAATTGCTGCAGTTTCCATGACAACAGAGGGTGGCAATGGTAAAAAaTTATATGAAATAGCATCTTGATCTATGGTGAGGGTGGTATCTATCTTTCTCC
>PPNKS:272968813-272969113	TAGGAGTATTTAATAATCTGTGGGCCTGTGGGCCTGAGTGAAGTGGTCCAAGATCCGGTGCATGTACCATTACGCTGCCGCATATTTTTGTTTCAATCTCCGAAACCGCTTAGATTGAGCCTCCGGTTTTTCACCAAACCaGGTTTGTCTTTGTTCCcAGTTTTACTCACCTCACTCAAGCACACGTGGCTACTGCCTACTGGCTGCTATATCATACTTTACAGTTCTCTATAAATAAGAGGTGCCATTCATAGTCTATCTTCAACAAACAAATTAAACCAAACCCACTTCTTAAACAAC
>PPNKS:301580976-301581276	ATTTTGCTATAAAGGTAGGGGTCGTCTTTGCATTGTATTAGATCCAACCAACGTTTACTTTCACCACAAACCTCTTCCTTTCTCTCTATCTTTCGTGTTTGAGTGCACTTTGCGGCTGCACTTTTAGAAATCATTCGCCCTATCACTGCACCACTCATCTGCTTCCAAAATGGGAAGAGCACCTTGCTGCGACAAGACTAATAGTCTCAAGAAAGGTCCATGGACACCCCAGGAGGATCTCTTGCTCACCAACTACATTCAGACTCATGGACCAGGAAATTGGAGAACCCTCCCCAAGAA
>PPNKS:30679489-30679789	TTATTTTAAACCATTGTATATATAGCCTTGTCCTCATTGTTAATTGTGAGTTGGAAGTGTACCTTAATAAAATAATGATGAAACGACGGGAGAAAACGCATCTTGCAGTACTCATTAAACATCCATGTGAACAAAATTAATGGAATCGTTGATATAGAAGCAGCTGGTTTTAGCTTCAGCCCAAATAAACCAATCATGGTAATCTGCATGAAAATGATTGCAAGGAGAATGTAGTGATGAATGTGTGGCCAATATTGTCCACATGTTTCGTAAGTAGTTTCATACACATCTTGAATCTGC
>PPNKS:31089882-31090182	TACATAGGACTATATACCTGTCATTGATGTAAGAAAGTTGAAATAGAAGAAAcGCAAAATGGCAAGTCCTGAGATTCCCATCACGTTGtCTAACGAAACTAGtCACCGGAGCAGCAACCTCCCGTCACCGGCAAAGAAGATGTGCatGGACGAGATGCTCCGCGAGTACTGCGGCGAGTTCGGACGGTGGCAGCTTAAGCACTTCGtCCTCACCAACCTTGCTTGTgTCTTGGAAGCCTTTCACGTCATGGTCACCATCTTtGCCGACCAAGAACCTCACTGGAGATGCCTAGCTGGCTC
>PPNKS:330345735-330346035	TATTATCTCCATTCTTAGCTGTTTCCCCATCTTCTTCTCGGTTCTGCAGCTTGATCGTGCAATCAATATCCTCAATCACAAGTATGGAACGGTTGGACATGCCAAGGATCAAATTCTTtAACTCGCtATTGtCTTGAACAGCAGTGAGAaCAAAGTCATAGATGTCATAGTTGAGATGATAGGCCATGGCTGCAATAAGGCTAGACTTGCCAGTGCCAGGAGGACCATaCAaGaGGTAACCACGTTTCCATGCTTTACCAGTTCTTTtATAAAACTCTTTCCCTTtCACAAACTTGTCCA
>PPNKS:340434924-340435224	TCAATAAAATTGGAGAGGGCGGTTTTGGTtCTGTCTACAaGGTAAACTAGATCATGTGGTCACGCTGCATGCATCATCATAGCAATTGGTCTGATCATTGTTTTTtCCTCCTCCTAATGGAAGACAATGAATCCTtAAcTtATTATGGTTGATGATCAGGGACGGCTCAAAGATGGAAAAGTTGCTGCAATAAAAGTTCTTTCGGCTGAATCAAGaCAAGGGGTGAAGGAGTTCTTGACAGAGATTAATGTGATCTCAGAGATAGAGCATGAAAATTTGGTTAAGTTATATGGTtGTTGT
>PPNKS:408779943-408780243	TCTTTATTTGTTCAGGCTACCAGTCATACACATCACCATTCTGTTGAGACAAAGGCATTACACCAAGAGGTTCAACATGCAACTAAGCGAGATGATGCAGCAACTACACGAGCTAATGCATCGACTGCATGAACTGATGCTATAAATGAGAAGTATGAAAAGTTAGAGGAGCAAATGAAATTGATGCAGCAATAGTTACAGTCGTGTTGGACCGTCAATCTGGAGGCGGTTCAACAGGTACTAGTCGGTTACATCCTCATTATGATGAGGAATTTGATCAGCATCCACTAGATGAGGAGG
>PPNKS:42803714-42804014	TtAATTCAGGGGGCACCTGTCAAGGTCAGGAGACCTACTGATTATAATCCTTCCTTAGCTGCTACCCTAGGTCCAAGCCAACcTAaCCCAAACCTTAATTTGGCTGCTGTTGGCTTAACACCTGGGTCGGCTGGTGGACTTGATGGTCCTGATCGGATTTTtGTTGGTGGACTTCCTTATTACTTTACTGAAACACAGATCAGAGAGCTTTTAGAGACTTTTGGTCCTCTACGCGGTTTTGATCTAGTGAAAGATAGGGAGACGGGTAACTCAAAGGGTTATGCATTTTGtGTTTATCAG
>PPNKS:446149779-446150079	TCCCAGTCATACAAGAGCTTCAAGAGTGAGTTCTTCCGGGTTCTGCCCAAAGAGGTTGACTCGCTGAAGGATGAAGTGTTCCACTTTGGCTGGTTGCCGAGCTTCCCCTTTTACTGGCAGCAAAATTTGGTCAAGTTTAACGGGTCAAGTAATCTTTAGCTGACGGCCTCGAATACTGCTGCCATTAACAACCTAGCCGCAnnnnnnnnnnnnnnnnnnnnnnnnnnnnnnnnnnnnnnnnnnnnnnnnnnnnnnnnnnnnnnnnnnnnnnnnnnnnnnnnnnnnnnnnnnnnnnnnnnn
>PPNKS:61606671-61606971	CCTTCTCATGGTTGAATTGGAAATCAGATGTTGAAATAGATGGAAATGCTAGAGTGGGAATATCATCCAGAGAAACTTGATTGGCATGGGAACCAGCAGAGCTAACTGCTTGGCCTTCAGCTTCCTTTGTCTCTAAGTTGGCATTATCTAGAACTGAGCAAAATGTTTCCTTATCTTTGCAGCAGGAATTACTTTTCCCAGGAGTCTGGGAAgTAGGGTCTCCAATGCCAcTCTGTCCAGATGCAGCATCAACTGGGGCCTCTGCTTTTTTCAGAAACTTCATTATACCTACTTGAATTT
>PPNKS:111367801-111368101	CAAAAGTGTTAGGAACCCCTCATAGAACTAGAGAAAAGAAAACACTTGATTGACTGAAATTGAACAAAATGAGAGAAACCCTCCTCCAAGATTTTTCCCTTCACCAAGGGTTTCCAGTTTTGCAGCTTAGCACTGAGTTCACACAAAATACAATTTATTGAATCCTTCATTCTACCCTTATTCCCACTATTtGTCTAAGTGGCTGCCTTAACTGTTCTAACTTCTAACTaGTAaCTaCAGTGATTCCCCCTTATAAAaGTACAATATTGAAGCTACATGATTGCTCAATGTGGGACATAa
>PPNKS:126150941-126151241	CCCCCTCACATGTCTATGCTGTCTTAACTATTTCCCTTTGAGTACTCAGTTTATGCGTTGTGAAGGATGGAGACTTATGTGTTTGTGTTTGTGGCTCTTGTGCTGTGCaCTTGTGCTGCTGGTAAAGAGTGCACAAACATTCCTACACAATCACATACGTTCAGGAATGAGCTAATGACATCCAAGAATGAAACGTGGAAGGCTGAAGTGATGTCTCACTACCATTTGACACCAACGGATGAATCTGCTTGGGCTGATTTGCTGCCGAGGAAGTTGTTGACAGAACAAGGCCAACATGAT
>PPNKS:12920744-12921044	AGGCTtAACGGATATTATGGAGTTGCAGCATATATTTTAGCCAACTTTCTTTCTTCGTTCCCATTCTTGGTTGCAATTGCTCTTACTAGTTGCACCATAACCTATAACATGGTGAAATTCAGGCCAGGGATTAGTCACTTTGTGTTTTTCACTCTCAACATCTACAGCTGCATCTCCGTAATTGAAAGCCTCATGATGGTTGTGGCTTCACTTGTTCCAAATTTCCTCATGGGAATAATTACAGGGGCTGGAATAATAGTAAGAATAAAATACCTAAGCCTTTTAGAGGAAAATCCTACT
>PPNKS:14212694-14212994	GAAAGAACAACATAAGTAAATAAATTTAAAATTTATGGAACAAAATTATTACATTAATGTAATAATCTaTCAGTTGTTATAATCTTATTGATAGCTGGAACACCACTATAGAGACACCCTGCAGACACAGGAGGCAAGAAATGACATTGtATTTTACACATCATTCGACACTTAAAGGAACTACATAAGAAATCACAACATTATATGACTCTAACAACCATGAAGGATGAGAAGCCTTAAGGCCACTTACATGCACATTTTGTCGATGAAAAGCtATGAAATAGTTTTCACAAGCAACCT
>PPNKS:14212942-14213242	ACATGCACATTTTGTCGATGAAAAGCtATGAAATAGTTTTCACAAGCAACCTTTAATTTCTGCCTAAACTCAACTGCTTCAATTCCACAAAAGGCTTCGCCGGTCAAAaTAAAGACACTGAGATCTTCATAATTTTTCAAGAATTGATGGATGCTAGCTGTACAAGCTGCAGCAGAAGAAAGCAATACTGACACACGACTTGCAGTGAGATGCCACAGATTCCTGCGTCCTCTTTGAAGGGTCTGTGAAACAAATGTTGTAGCTTCTTGGCGAAGATGGTACCAAGGAGATTCAATGCTT
>PPNKS:14225672-14225972	GTGTGATTGAGAATTTTtGCTCGTTGATGTTATCTTCAAATGTATGCTAGGGATTATGGATGTAATCTGGTTTGTGTTCTCACTGCACTTTCGAGATTTCGTGTAGCTGCTGTTGTGTGATCGAGAATCTTGTAGTTTCTGTGAATTTGTGCTGTTATTACTTGAATTGGAGCTTGATAGATCAAACTTACATCACAGAATAATTCGTGTGATTGAGAAGTGTTCGTTGATATTGTCTTCATATGTATGCTAGGGATCATTGATGTAATTTGGTTTATGTTGACACTGTACGTTGTCGAC
>PPNKS:162053498-162053798	ATTGCGGGTAAAAAAAAAaaCAGAAAAAAaCCTATCTCGATTCCGTGCGCAGAAGGTGTTGGTGGACGCCGTGGAGTCGCTGGATCTGGTGGATCTGCCGCGGTCGACGCTGCGCGAGAGTGTGACGGCGTTCGCGGCGGTGGCGCTGGAGGACGTGGTGGCGGATCTCGGCGAGCTCAACTGGCAGGAGTGCTGCGTCACCTCCGTCGAGAAGGTGAGTTTCGGCGACGGCCAGAGCGCGTTCCCTGCTTCCTCCGATCAGAGCCTCCGCGTGATGAGCCACACGCAATCGCAGGCTCA
>PPNKS:162054696-162054996	AACGTGTGTCAAATCCCACGGTGTCACCAGCTATCAGCCTTACTTACAATGTATTGAGGTGAATAAATTAAAGCAGTCACAAACAGAAATGAGAAAGATTTTGAAAGCAACCCTAAATAAAATAATTACTTACATCTGCAGCCTCATATTTCACACCCTTGACTATTCACTTTCTGGGAATCTTCTGTGAGGGTAAGCAGAATAAAATGCAGCCACATTAAAGTTGTAGAAATAATTCTCCTATTAAAAAAATGTGAGATGTATTACTATCTAATGGCGTAGGTCACAAAGTGCAAACAT
>PPNKS:178305358-178305658	AGAGCAGTTAGAGTTTTCTCAGTCTCAAACACTTCTCAAAGTTCAGCAACTTCTTGGCTATCCATCAGCACTAGGTACCCTAAGCAGCACCACAGACTTTTGCAACATTGAACCTACCACATATTTGACACTAGTCTGCTATGAGGATATCTTGACACAGCTGCATGTTGTTGGCAACAATGATTTTATTACCCCACTGCCTCAAAACTTCTCCTCAGaCACTCTTTTTGCTACACTAGGCACTTTATCAAGCTTGAAAGTCCTCTCTTTGGTTTCTCTGGGACTCTGGGGGGgCTTACC
>PPNKS:18273255-18273555	GGATCCTTCTGAATCAATTTAGCAGAAGCATGTCCAACAATGGCAGCAACAACCCTTATGTTCAAATTTCCCCTCTTCCCACATCCTCTGCACCCACCAACCGTGAGTGGTAGTTATACTGTCTtCTGTTGATAACTTTCTTCCTTTtATTtAATaCCACTTTATGCTTTCAGGTCCAAATCCAATTTGTGATGCAATAAACCGCTGCAACaGGAAGGTTGAAGAAGCAACTAGACgAGTTGAGATCATGGCTGATAATTtCTGGAATCATAGTGAGTTTGTCTCCACCATCTTCTTTTT
>PPNKS:214893112-214893412	AATTTACCAAAACATCTGTCCAAATATGGTTTTTGACAACTTCCTCTACCTCATCCCAACTGGGCAATAAAATaGAAACCTTGGTTCTAGCATGAACCTCCATTGTACTCATAAATTGGGCAGCTGAATCCCCCGTAGGTTGCCCGGTGATTTATCTATATCAACATGTATCCTCTCTTCATTGAGGCGTTTGGCTGCAACATTTTTCATTCTAGTGGGACCTTTGACTTTCTTCTTGGTTGTAGATTGTGTAGAGGATGTAGATTGTGTAAAGCCTGAAGTACGACCCGTTCTGGGGCC
>PPNKS:249041996-249042296	ATTGTTCGTTCTGCTAATGTTTCTTCAATGGAGCAGAAAGAGTTTTGGCTGCAAGTAATCCAAGTGCACAGAAGAGCAGGCCTCATACTCTATTTGCCAGTGGACCTCCAACACTTCCCAATGTTCCTCAGGCTAATGGGGTTGCTCCAGTGCCCCCCCGACCCTTTGCCAATGGGGTTGCTCCTGCCCTTCGTCCACcACCCCCTCAAGCTGCAGCATTCCAGCCTATGCCGGTGGCTGGACAACCAACATGGCATCAGCAACAGCCAGGTCAAACAATGTTACAACCCGTAATGCCAC
>PPNKS:335222045-335222345	CCAACTGTATCCAAACATGAAAAGCTGCTTAGCTGCATTACCGCAAAGGGCTTCAAAAGCTCATACTCCGCGAGGAAGAGATAATTCAACAAGAAAACTATCTTTCACGGACACAGTTACAGTTCTTTACACCTGTCAACTTCAATGGACCAACACCACGTGCTTCATTCTCTTGATACACTTGCTGCCTATATCTGGTGCATGGGACTTTGTGACCATAACTTGGTTTTGATTCAAGTGCGCGCAGTGGCCATTTACTTGCTAGTCGCTATTCTTCATATATTCCGTATCAAGTTAAAT
>PPNKS:335408417-335408717	ATATGCTTCACTCAGGTCACCAACACAACTCAGCTGCTTCTCCCTTTAGCGATCAACTTTATTTGTTGTGCATTGTTTGGAGTGACTTTTCGATACACTATAAGGAGAAACTTAGATGATGTTCAGCTTAAGACAGGGGTAGCTGCAGCgTTTtGGTGTTGTTAAAGGTAATCATAATACTATGCTTACATGTTAAATATATTGGAATTTTGCCACTGCATAAATTTAGATAAAATAATATGCTGTCATTTTCTTTTTTTTGTGGTCTTGAGATGAATGCTTTGTCGAAACAGTACAATC
>PPNKS:359531226-359531526	TCcATGCTCGCCGCCCTCCCCTCCCTCTCGGCGCGCATCATCAACCGCTACAAGCTCCGCCACGACGTGAAGGTGTACAACCTCACCGGAATGGGGTGCAGCGCCAGCTTAATCTCCCTCGACATCGTGAAAAGCGTGTTCAAGACGCAACGTAACAAGCTCGCGTTGCTCGTCACTTCCGAGTCTCTCAGCCCCAACTGGtATTCCGGCAACGACAGATCCATGATTCTCGCTAACTGTCTCTTCCGCTCCGGAGGCTGCGCGATTCTCTTAACCAACAAAAGATCCATGAAGGaCAAG
>PPNKS:359980686-359980986	TACCAGGGCGCCCTCCCTGATCTCTTCCGCGAAGGCCACTCCGTCGTCGTCGAAGGCCTCGTCAAACCCTTCACCGACGACATCAAGGGAGGGGTTTCCGCCAAGAGCGTCTCCGAGAAGGCGCGGAGCATAGACTGTTACTTTTCCGCTACCGAGGTTCTCGCCAAGCACGACGAGAAGTACATGCCTAAGGAAATTGCTGCTGCTATTGAGAAGAATAAGAACATTGTCATCGAAGCTGCCACCGTGGCCGCCGCCGAGACACCcAAGACcACATAGAGGggTATTAATCAATTTTGA
>PPNKS:397570709-397571009	AAGATGCCGACGGTAAACAGAATCCGCAGCAATGATATGCACATCCATGGCGGCACAAGGATTACTGGAACCTTATTTGGATACCGGAAAGCAAGGATAAACCTTGCATTCCAAGAAAACCCTAATTGCCGACCGTTCCTACTCCTGGAACTAGCAATTCCCACAGGAAAGCTGCTCCAGGACATAGGAACGGGGCTCAACAGGATAGCATTGGAGTGCGAAAAGCACTCCAACAATGAGAAGATTAAAGTGGTTGATGAACCCATTTGGGCACTGTTTTGCAATGGGAAGAAAATGGgT
>PPNKS:46609412-46609712	TGATCAACTTTTTTTTtCTTCTTTTTTtCATCTCATTTTAGTAGTGCTTCTTCTAATGGGATAGGGAATGCGGTTATTTTGTAAAACAAGCTTAACTTTATGCTGCACAGACATATAGTACATACTTGTTAATTCGATATACTATACATATATACACACATTTTTTTTtCTTtCTTTTGGGAACAGGGAATTTGCTAGAGTCAACTTTTTATGCTGATTATATTTGCAAGCTGCAACTTGGTTTCGGTGAATTATAAATAATTCTCTTTGGGGCTAATTCAAATGTTTAGATATGAAATA
>PPNKS:46615538-46615838	ATAATCTTTAGCTAGTAAAGCCATCATAATATTGGTAAATTTGTAAAAATGTTTGAAACAAAaGAATGCTTCATTCCCATGCGTTCAGGCAGAGATAATTGGCCTCAAATTTGAGGTGGTATATGGGCCAGCAAAGGCAGCAAAACCTATGAAAATGATTCCAATGCTAATGGCACTAGCCCTTGACTATGAAAGGAATTTTTTtATGAAGAGAAGTCAACTTTCATAACACAATGTGAATAGAGCCTCCAAAATAGCCTTTTGGCAGCACAACCTACACTCTACAGAAGCCATTAATTT
>PPNKS:48231209-48231509	AAAATTTAATAGTTTTTTTTtATACGGTGCATACTAGTTGTCTAGTTGTGTTTGGCCACACGAGAATCACACACATTAATCATCTAGAATGGGCTGCATGAATTGCAACAGGAAAAaGAAAAAAGAGATAAGATAGGTCATGGCTTACGCTGTTACGCAGAATGGTCAAGAAAAGTAGTTGAAGTTCAACCCACAAGACTCTGTTGACTGTCCCAAACCATTTTCTTGTCGCCGCAAGCAGCCCCTAGTTTTtGGCACCTGGTATGCAATTGTTTCGCATGAATCAAATTCATTCAGAAT
>PPNKS:494110710-494111010	GAAATTTCTTGCGAATTATTTTTGCATGAAAATAaTAAATTTTTGCAGGAAATTTTGGCAAGAaaaaTTATATTTTAAATATTTCTTGCGGATTTTGCTGCAAAAAAATCTGCAGGTAACCTTTCCTGAGAAAAAAATTGCAAGAAAATGTGTAGGTACTTTTCTACATACCTAAAATTTGCAGCAAAGTTTTCTGCAAATTTTAAAACCGCAAGAAAAGTTGTAGAAAAGTTACCTGCCAACTTTCAAAATCGCAAGAAATTGTTACGGAACTAAAAATTTGCAGGAAACTGTCCTGCA
>PPNKS:509536616-509536916	TATGAAGTTGAGGTGTGAGTTTGGAAGGGTTGAGGTATTTTTGTGGGCTTAGATATATTGATATACTATTGCTGTGTGGTGTAGAGGATATTTTCGCTGCAGTCTTGTTGTGCCCGTATGAGTACCATATTGACTGATTTAGATTTTATGGTCTTCACAAAAGTTGTAGCCTTGGACGTTATCTTTCCAATAAAACTGGAATCAGGTAAAACGGAGGTCTAGAACTCCAGTTATAGCTACTTTGGTGATCAAAGGTCTAGCTGCAAGCGCTGAATATATCTGCTGCGGTTTTTGAAATTT
>PPNKS:54512040-54512340	CATTCAGTGCATGCTTGAAGCAGCAATGTGCTGGTTCAAAATCATGTTCTACCCcTGGGTTCAAAGCAAAGCAACAAAGAATTGCCTTTTTTTCATGGTGACACCATGATTTATGATTTTGATTGGAGGAATCAATTCTCTATGTTTTTCCAAACACGCTATTAGAGTCCCTTGCAGCATAGTTCAATGAAGAGATAACAGGGACATGAGCAAAATGGGCTGGATTTGATCCCAGGCATTCCCAAAAAaGTCCCACATCTCAGGaCCAAAAAAaTTaGAAACAAGTACAGTTGTTGCATT
>PPNKS:7221309-7221609	TGGATTACCAATGAAATCATCCATAACCCTACTGTTAATAAGGTCTCTTCGTATTTCCTATTACCACCGATTATCTTGTGTTTTTGAATTGGTACTTTCAAGTTATGATGGTTGGTTGCTGCTCTTTTTCTTTTGCATCTTGTCTTTTAGTGTAAAATAATGTTGATTAGTGAAGTTGATCGGTTGTTATTGCAGCGGCTGGAGGATATGAAAGTGCAAAATATTCCTCTGGATGGAGGTGAAAAGCAATTCGATGTGGTCAACAAGGGGGATGTGGTCATATTGCCGGCTTTTGGAGCA
>PPNKS:77404221-77404521	TTTCTCAAACCCACCCTTTTCTCCTTCAAACTATTCATTTAATGTATTCCTCTCTTTATGCAAATGCaGTCCATTTTATGGACAAAGACGGCCTATGCTGCAGCGTGGTGCAAAACTTTTGTGTGTTAGTGACTTGCTTTTATTAGGAAaAGCAACCATTGAAGAGGCACGCAGTCTCTTACACTGGTTGGACTCTCAGGCAGGTTTTGGCAAGATGGGTGTTTGTGGACTTAGTATGGGTAATTTTCATATTTTAACCTCATCCATACACAAATCAACTCCTTTTAGATCCAACAACAT
>PPNKS:86817863-86818163	GACTGTAGCCAGACCATTAGGCCAAAACTGCTAGCCTAACCTGTCTTGTGAATCATACTTAGGGTTTGCCTCATGGAAAGGGTCTGTTTCTGCTTGCTGAAATGAGTTCAACTGGTAACTTTGCCAAGGGAGATTACACCGCCGCTGCAATGAAAATTGCCGAGGATCATTCTGACTTTGTTATTGGCTTCATCTCAGTCAATCCAGCATCATGGCCTGGGGCACCCGTAAATCCCTCTTTCATTCATGCAACTCCTGGAGTTCAAATGGTGACTGGTGGGGATGCTTTAGGGCAGCAAT
>PPNKS:128554309-128554609	TGTGGTTCCTTTGCGTTCTGGACTTTGAATTTTTCCCTCAGTGCACGATAGGATGGGTTATGGACATGGTTGATTTTGATAAAATtGTTTGTCCAGGTTTCCAGAATGAGCTTGTGGAATTATGGAACTGATGTTATGGATGCGCTGCTTGAACTCATTATTTCTTtGGTACATGATTTATTtAAGTCACTCTTGATGAATATTGTAATTATAAAGCTGTTTGTGAATTTTTACCAAGTTTGCGGCCGTTGTATTTTTCTGCAGGCTGCTTCCAATGGAAAATACATCGATTGGTGTTTG
>PPNKS:133527796-133528096	TCAGAAATCTATACAAGTTAAAGCTACTTGTGATAAATAACAATGATAAAAAAaTATTTAAATAAaGTAAAATCGCAGCGTACTTTATAACATTTAAAACCTTGCTTTGAACCATTGCTGGAAGTTGCCTTTCATCTCCTATGAGAATTAAGTGGCGTACACCACGAAGCTGCAAAGGAATGGTTGCTTCACATTCTTTAAGCTGTGCCGCTTCATCAATAACCAATAACTCAATTGGAGACATTCCTTTTAAGTGCAACTTGGCTGAACTTGACACAGTACAAAAGATCAAGCATGCAT
>PPNKS:135575874-135576174	GCTTGCATTGCAGCAGGAGGGAAAGATAAGCAAAAGCTGAGATATAATATACAACAGAACAGAAGAGACTAGTCAGTTGGGTACACATAGGACAGGACATTGAGGAGTTCACAAAGTACCGTGCCATTACAATCACAAACAAACTCGAATGTGAACTAAACTCACTGGCAGGCAGCTACCAaCTAAAAGGGTTATATTTGTGTCAAAAATTGAATGCACTTAGTTTCCACTACAAATGGCCAAACCAGATATATCATGCGCCTCAGCAACAGAGTGCAGATCAGTCCAAGAATATGACCT
>PPNKS:165510302-165510602	GAAGAAGATGAAAaTGCTGCTTCCATAGTCTGTCTAAGTGTCTATATATGAATACAGTTACCATGTGGTTGAAGAATCAAACTTGTTaCCTGCAGATTTCAATTtATTCTATATTTTtGTTCTCTTTCTCTAGGCTTTCTCTATCTATATATAATTCTGCAGATTCTAAAATATAAGAAAGGAAAAGGGAATTATCCTACGATACGATGGTAGAGTTGTATAGGATTTCCATATGCATGATATTTATGCTATCCAATTGTAACTGATGATAATCATATGCATATGTTGCACACACAAAAG
>PPNKS:170147109-170147409	CCTTTCAACAGTGAAAGAATAGTATATAAAAAAAAaTTAAAACGCAATTTTGCGAAAGCGAAACGGCAACAGCGCAAATGAGAATTTTCCCAGACAAGTTCTTCACCAAAGTCCGCAGCTTCATAGGCCTCGGACTCGCTTCCTCCACTTCCGCCGCCGCTGCCGCGGCGGCGTCTTCTTCTTCTCCTTCCGCCACCGCCACTTCTTCTGACGCCGCCGATACTTCATCCTCCTATTCTTCTTCCTCCGAGGCAGAAACCGCCCACCGGAAAACACTGAACACGAAGCTCTGCATCATAG
>PPNKS:177233289-177233589	TTGCCTTTCACCAGATGATATTGCAGCAAGTGGGTTGACAATTAAGTGTGCAACTTGCTCGACATGAGTTGATCTTCAACGGTGGCTAGCTGGGTCATTTATTTGCTGCTCTACCAGCAAGTGATTATTTCTTtAATTTTTTACGGACTATGCAAGGCACCATCCAAGGTTTTAGCTAGCATTCACGTGCCTTGTAGTGCTGCATAGATAATAGATTAATTGCCTCCAAAGTGAATCACCTAAGGAGAAATATTATTTCTGTTGCTGATTCGTTTCTCGTCTCTTTTTTTGCGATCAACA
>PPNKS:177408160-177408460	CAAACACCAGCATTCAATGACTTAATTAGAGCAACAGGGCGTGCAGATCACCCTGCAGCAGAAATCTCAGCTCCATCATCATCAGAGGCCATATCTCTTTGCCTCTCCACCACCAACGCCTCACCAATTTTCACGCCGCCGCCGATGCCACCGCCGGTCATGTCAGCCACGGCATTGCTGCAGAAGGCTGCTCAAATGGGTGCTACAGCCACAAACGCCTCTCTGCTTCGCAGCTTCGGCATCATGTCCTCATCTTCAGCTTCAGCCTCTTCAGATGGCCTACAATGGGGCCAGCAGCAA
>PPNKS:19285596-19285896	GTATGACAAAATGTCATCTGTTATGGAGTATATGCGTAAGCTGCAATTTCCATGGACAACCTCTACTTATAACAATGTGATTGAGGCATTTGCAGAAGCAGGTGATGCAAAGCACATGGAGTGTACATTTGATCAGATGCGGGCTGAGGGTATGAAAGCAGATACCAAAACTTTCTGCTGCCTTATCAATGGTTATGCAGGTGCAGGTCTCTTCCATAAAGTAATTAGCAGTGTTCGCTTGGCCGGAAAGTTTGAGATACCCGAGAATATAGAATTTTATAATGCAGTCTTATCTGCGTG
>PPNKS:219210113-219210413	TGAGGCAAAACCAACTTAAATTACGTTTCATTTAGCATGCATTTAAGTTGAATTTGAGTCACATGTTTTAGCCAAGGGTGGCTGCACATGTGCACACTCAAAGGCATCTTAAATCCACTCCAAATGAAGCTTAATTAACCATGATTCACGTTCAGCACATGGCAGCCAAAAGTTCAAATTCTTGGCGCCAAAGTTCAAATTTGAACTTGGTTCCACTTTGGCTTGGCTAGTTGTCTATTTAAGTCTTTTCCTTCACATTTGTACTCACTTTGAACCTAATAGAGAATTCTGATCATATTT
>PPNKS:232074555-232074855	GATCTATCAATGAAGATGGTGCACTAGATCCAGAGAAAACGAGGAAGGATGAAGCAGCCACAAAGGCACAGGCTGCTTTCAGGGGTTATTTGGTATGCAACTCACTGTTTTATATAATACTTTACTAACTAAATTGCAAGTGTCTTTTtCTTTtCTTTCTAAAAaCAAAaTTGAACTTTAAACATGAAAAaGATGTTTTAACTTATGCTGCAAAATGATAGTCAATGAGTGGAATTTATTATCTGCTATGATTGTATATTATGTTAACATCTGAGTTGGAAGCTCTGGTGGTGGATCAAG
>PPNKS:238916144-238916444	ATCGGTGCCGGTACCGTCGATCGGACCGGAGCAGGTTCCGATCAGAGCGCGCTCGCGCAGATCCGGcGCCCAAGGCCGGTAATCCACTCGGCGCTTCTTTCGGAGATTCTCCGGCTGCGGCGACGGAATCGTCGCCGATTCGCCCGCACCAAGTGAAGACGCGGCGGTCTGCGCGATCACGACGGCGGCGTCGAAGTCGCGAtCGTAGACCTGGTCGCGGCACGCGCAGCAGAAGAGCTCGGCGCGGTCGACGTCGACGGCGATCTGGTGGCCGGGCGGCATTGAGGCGGCGTGAGCGGC
>PPNKS:249546989-249547289	CTAGTTAAATGGAGAGAGGCTTTTCTTTtCTCCAAAAGAAATTTGAAAACCATTATGGATGCTAACATGGAAGGTCAATATTCACCCAAGGCAGCATGGCGAGCAGCACGACTTACTCTAAAATGCCTAGAACCTCACCCTTACAACCGTCCTTCTATGAAAGATGTTGTTAAGGAATTGGAAGCCATTGAAGCTATCCATGAAAAATGGGTGTTTAGTTATGCGGAGCTGAAATCTGCAACAACGAATTTTAGTCATGTGGTTGGTGAAGGTGGTTTTGGCATAGTTTACAGGGGATGG
>PPNKS:278010480-278010780	ATAAATTAAGATTGGTAGTCTAGTCCATTATGATTTGATAAACACAAAATACAGAGACTCAAGCATCAATCAAAAAGAGAGGTGAAGGAAGTGAGGTTCCTGAAATGCAGCCACGCCTTTTCCCACACGATGGCTTCGTAATTCCTGGTGGAGGAGGCGTCGGTGGCGGCCAGGATCAGGCGGTAGTTGATCCCCGCCACCACCTGAGTGTCGCCCTTTACGACCTTCTGCAGCTTCAGCTTCTGGCCCGAACGCCTATCGTGCTCCGTCACGGCGTAGTTGGCGATCTCCGCCACGTGA
>PPNKS:278010774-278011074	ACGTGAGGGTCCTTGATGTTCTTGATGGGCTTCCAACCCACGGCGGCTGCGTCCGTCGCAACCACGGAGCCCAAGACAACGGAGACTAGAAGAAGGCACGCCACTTTCATCATGCTGGTAACTCCTCACCACACTTATTAATCTCTTATGAATTTTGCTTCTGTTGTGTTGCAGCTTGCAAACTTACTATTTATAGCTCGGGATGGAGTGGATGGGTTGGGCTTCGGTGGGCCCAAAACCCAATAAAAGGAAGAGAGTTGGTAGAAAaTAAATAACGGGTGCATGGGGCAAATTGGGATT
>PPNKS:34067323-34067623	TTCGACAAAaGATTTTTCAAATCTCCGTTCTTAGCAACAATCATCAGGCTTGTGGGAACCAAATGTATTGGCTAAGTAAGCTGCTCTTTAATCAAGAAAAAAAaTCACCATTCAGTGTTAAAAATTAAGCAAATGAGGCTTATCGTTGAACAAAAGATTTAAACTTGAGACAGACTTAAATCGATGGCTGCTGCTGATTATATTTTAACAACCTTCTTAACAGTGATGCCAAAAATTAAATACAGAACCAATTAACAATAACAAAAGGAATGCCAATAGTTTATATGACTTGCAACACAT
>PPNKS:372927136-372927436	GACCAGCTACACTCTCGTAACGGCTATAATTGCCATTCGCTCTCTTTCTCAACGTCTCAACTTGCGTTTTGCTCAGTTCCAGAACAGCCATCGTCGTTTTCTTCTTCCTTTCCTCGGCGTTGtCGTTTTTCCCGAGCAGCAACGGAGGGCGATCGAACTCCGCGTGCACGTCGCATTCCGTTAGCGGCACCGAAGGAGGCTCCCCGCCGCGCAGCACCTTCTGGTCATGAAACGGCGCCGTTTGCAGAGGCTCCCCGCGCGCCAGCCTCGCCCACTCGCAAaCGAAGTGCGAGGCGCTGG
>PPNKS:400143495-400143795	AACAGAAAGTTTCCTTAAAGATAAGCAATAGTGTAGGCTAATACTTTGACCATGCACAAACTAAAACGTCTTTGAATATTTCAACAGGGCACTTGTATGTGAAAAGTGATGTTTAtGGGTTTGGTGTAGTGCTGCTTGAAATGCTGACAAGCATGAGGGCAATTGACGCAAATCGCCCAACAGGGCAGCATAACCTAGTTGAATGGACCGAGCCTTTTCTTTCCTCCGAAACAAAGTTGAAAACCATTATGGACCCTAAAATAAAGGGTCAATATTCACCCAAGGCAGCAATGCAAGCAG
>PPNKS:400143535-400143835	ATACTTTGACCATGCACAAACTAAAACGTCTTTGAATATTTCAACAGGGCACTTGTATGTGAAAAGTGATGTTTAtGGGTTTGGTGTAGTGCTGCTTGAAATGCTGACAAGCATGAGGGCAATTGACGCAAATCGCCCAACAGGGCAGCATAACCTAGTTGAATGGACCGAGCCTTTTCTTTCCTCCGAAACAAAGTTGAAAACCATTATGGACCCTAAAATAAAGGGTCAATATTCACCCAAGGCAGCAATGCAAGCAGCACAACTTACTCTAAAATGCCTACAACCTCGTCCTAACCA
>PPNKS:418529763-418530063	TGATCTGGCGGAGGCGGCTGAGAGACGTCTCTGGGACAAGGTACTTTtAGCTGGTAAGGAAGAGGAGGCCAGTGCCTTGAAGGCTGACCTTGATCAGTTGGTCGCGGCGAAGGCAGCCCTAGACAGGAAGCTCCTTGAGATTGAGCGAGCTGTTTTGGTGGAGCACAAGAATGGCTTTGTCAAGGCAGCTCGTCAGGCGAGGTTGCTTGCACCCGAGGTCGACCTTTTTGCTATGCATGTAGAGAAAGAGGTGCGAGCTGGGCGGCTAGTAAAGGAAGATGACCTCCCTGATAGCTCGAG
>PPNKS:420215669-420215969	TTGTTTTACATATGTACTCTAGCTCACCATTCTGGAGATATTTTTGCATTTTTTATTGTTGTTGTTTAATTAAGTATTTTCACCTTGGCCAATCTAATTATGTAAAATGTTTTCTCTGATATGGTGAACTTGGCTTAGTCTAGCAGCAGGTACCTATTTGCATATGGTTTAGAAAGATAACATGGAAACTTTTGTTTCTAATTAAATCCGTTGTTAAATATATTTTGTTGCTTTTCTGGCAATCCACATTTGCTTACACGATAAAAGCTGATGATCTAGTTGAAAGCAGCAGTCATTAAA
>PPNKS:46151577-46151877	GGCACTAGGCAGCTTCTTCTTCAGTCTTCTCAACAGAAACTTGTTCCTCTAATACGGTTTCAGCTGGTTTGTTATCCTCTTGCTTCTCTTCCTCCACTGCTACTGATTTGGTTTCAGTACTAGTTTCTTCTTTAGGCTCCTCACTTATTTCTTCTTCTTTCACTTCTGTTTTCTCGGTTTCTACTGCTACCTCAGGTGCCTCTTCTGCTGCTTCATCAACTTGGTTTTCTGTGCCAACTGGGGCTTCTTTTTCTACCACTTTTGGTTCTTCAGTTGTTTCTTCCGTGGCAGGAACTTCTG
>PPNKS:476466267-476466567	AGTGATATATCATATAATATATATtAaTAATGGgAaGTAGTAGATATATATATATATATATTTAAATAAGTGTGTGAGTTGGGCTGCGAAAGTAGATAGGGGTATGTTAAAGGGCTTGTtGGgTCAATTCACACCCAAATCCCCAAACACAACATTAGAAACAAGTACtACGTTGCAGCTTCCAAGGATATTTCATCTCTCTCtCTCTACACATAACAACTACATGTGTTGTCAGTGACATAAACCCAACCCAATGCAGGAAATACACTCCATAGGAGGAGCCAGGTTCTTCTCCGGCGC
>PPNKS:494265262-494265562	TGGGATGACGTTCAGAAGgTTnnnnnnnnnnnnnnnnnnnnnnnnnnnnnnnnnnnnnnnnnnnnnnnnnnnnnnnnnnnnnnnnnnnnnnnnnnnnnnnnnnnnnnnnnnnnnnnnnnnAAACATATAAGATTAGATAAACTTATtCTCTGAGTAATCGGATGATTACAATGGGAAAACCTTGATAATCGGCCGGCATGGCAGCTCTTAGGATGTGCTACGCAATCTCACTAGTGCCCATGTGAACTCAGGAAAAaTAGAGGCTGCAAGATGAAAATAGGCACAGAGACATGCACTACC
>PPNKS:504793911-504794211	ACTACCATATTGATAGATTTAGATTTTATGGTCTTCACAAAAGTTATAGCCTTGGACGTTATCTTTCCAATGGAACTGGAATTAGGTAAAACGAAGGTCTAGAACTCTAGTTATAGCTACTTTAGTGATCAAAGGTCTAGCTGTAAGCGCCGAATATATCTGCAGAGGTTTTTGAAATTTTTAGCTAAGAAGATGATCTTTTTGGAATCTTATGTCTTCATAAGAGTTGTAGTTTATTTTCTTAGCTTTCTTTTGAGGTAGGTTTGAGATCATTTGGATGAGTATAACTCTTTGTGTGTC
>PPNKS:61083333-61083633	AGAGAAGAAACTGTTATTGTGTTAGTCAAATTAGGTGCAGCCCCAGGTGCTGTTGAGGATCCAACATCAGCTTTTCCTCAAGGAAAGACGCCAGCAGATTTAGCTTCAAGTAGAGGACATAAAGGCATTGCTGCATACTTGGCCGAGGCTGATCTGACTAATCAATTATCTGTGTTGACTGTCAAGGATATTGAGACTGGCAACATTGCCACAACCTTGGCAGCTGACAGTGTTTATCAGTCTGCTGAAGATGACCCATCTAATATGACAATGGATGAGCAATGTTATCTCAAAGAATCA
>PPNKS:65191119-65191419	TATTCTTGAATCTTGATATAATTTAGATTTTCATTGTTTATTTGTATTATAACAATTTGCTCCCAAGTCTAGAATATTTTACAGTTCGGTCACCACTCACGAAGCATCTGCCATTTGCTGCAATGCTATCCTCCATAATTCCATGCTGGGATTTTTGACTTGCTAGAATGAGCTGCCATCAAACTTCTCATTTGCGTAAGTGCCATTATGGTTTATATTTTGCAGGTTCGTGGTTCAATTCCACTGCCTTGGGAGCAAATTGTTAACTTAACATATAAACCAAAGTATGAGTTATTGAAA
>PPNKS:81288087-81288387	CAGCTGGTGTTTCCCATGCAGACTTCACTTCAGATTCCCCATTTGAAGGAAAAGCCTCCCAGGCACCTTCTGTCCTCACAGTTGCAGCCCCATTGAACAATGCCAAAGCTAGCTTATtCCCTTGCTCATCAACTGAAACCCCATCTTCCTTTAAATCCACCAAATCCCTTGTCTCCTCTTGAGAACTAATCACCTTAGGCTGCGGAACCGACACGGCCGCAGCCGGCGGAGCTGTGAAACTCACACTCTCCGGCGCCGGAAGAGCCTTCACCTCATTCATTCCCGCCTCTGCCTCTTGCA
>PPNKS:85971796-85972096	AACTTCCTTTGAGAATTTCGAAACCACAGCTTCTTCTTCAACTTTCTGCAAAAGGGTCTTAACCTGACCCCTCAGCAAGGCTTCGCCGGAACCCGGCGTTTGCTTCACCCTCCGCTGCTTCGCCATAGACGACAACGGCGTTTCGAGATCGTTGCCGTTTGCAAGCCCCACGATCGGTGAATCGTTCGATATGTCAATAAGCGCACACCGATCCTGCTGCTGTTGCATGTTGTTTCTTTGCCTCGTTTTCGAACCGCTCTTTTCAGATTCCTCAGGCTTTTTtCCtATCAAAaGAAaTAA
>PPNKS:91258878-91259178	ATCAGCTGGTTTGCATCTTGGTGATTAAGGAATGTTCCTTTTATGTTTTCCTATTTTAAATCAGATGGTGGAAGGTTTTGAAACTGGAAACAGATTGTTTACTTTTTTtCTGCTCAAATTTCTGCAGCTATAGTAATTACAGTTAATGTGTGAACTCTGCGTTTTGCTAGGTTGCATGAGCGCCtCCAGGAATGCAATGGAGATGAAGTCTTGAAGGCAGAAGCAGGCGCTAAGGTTCAGAAATTTACTGAATGGGCTCTGAAATGTATAGGCATCCATTCCCGACTGCAGGATGATAGG
>PPNKS:91287005-91287305	TTCCATTCCAATCTATGCAACTTAGGCACTATCATTTTGTCTTCCAACGATTAACAATGACAAACTCTAAGTCCCTAATTGTCTTCTTTtCTCTCCAAGCCATGGTTGTTATGATTTCAATAATaCCATCGAGCCACTGCAGAACCTTGCATCGAAACGATGAAAGGCTGATAGAGAGCACTTGCAAGAaGACACCcAACTaCAATGTTTGCCTTCAATATCTCAAGGCAAGCCCTGAGAGCTCCAGTGCTGACGTCACAGGGCTGGCTCTGATCATGGTCAAAGTGATTAAGGCAAAGG
>PPNKS:91287363-91287663	AaGGAAaGCCTTGAGTTCTtGTGCTGaCAAATaCAAAGCAATTTTAATTGCTGATGTGCCACAAGCCACTGAAGCTCTGCAGAAGGGGGACCCCAAGTTTGCTGAAGATGGGGCTAATGATGCTGCCAATGAGGCTACGTATTGTGAGAATGAATTCTCTGGGAAATCACCCCTCACCAAACAGAACAATGCTATGCATGATGTTGCAGCTGTCACAGCGGCTATTGTCAGATTGTTGCTCTAGTTGCTCAAATGAAACCTATGCTTCATTCTTGGAACTTGTGTTAACTTTTATTCAAA
>PPNKS:91297929-91298229	GCATCTCTTCTCAGTTTTGCGAGCAAATCTGAACCAGTAATTTGCTGTACAATTCTGCAAAGTAAACCAAGCAACAATGTTTAATTGTTTATGTTTACAAGGTTGCTGCGTCGGCTTTGTATTCTTTATGAATGAGGTAGAAAAAGAAaTAAAAGGTGCTGACAAAGGAAGTTCAATGAACATTGTGCATCTCAACTTACTTGTGAGATTCTAAAACAGGTGCATTTGGCTTACTTGAAGATGGATTGAGTTGGTGTTGAACATCAACCAGACCACCTTCTGTTACTCCTGCAGCTGCAG
>PPNKS:93382677-93382977	CAAGTAGAATGCTATCAAAATTTTCAACGCTTCTTTGTCTTTGTTTTTTCTTCTTCCCTCTTAAAGATGTCAAGAACTCCTTAGTACCAATCCCTCTTTTCTTCTTACCCGTCACCGTCTTCACCTCCGCCGGCAGCGAAGGTGGCGACAGCGGTGAACTCTTCACAACCATATCATTTCTTTCCGGATTGACACTTCGTCGTACATCTTTCGTTTGCGTCGCAGACGGCGGCGACGGCGGTGATTGTGAATTTTCCAAATCTAGATCGTTTGTTTtCCGTTTCTCGATGGTTTCCGCGT
>PPNKS:11096429-11096729	TAATTCGGCTAGCAAAGGTGTTTCAGTCGAGGATGATGAGTCTGGTAAAGGTGGTGATAACAAGGATGAGGATGACCTTTCTTTAGTTACGTTTTCTGGTAAAAAGAAGTCATCTAAGAAGAAAGGCAGTGGTGCTGCTGCCAAAGGGATTGATGAATTTGGGCTTGGGAGTGAAAATGTGGATGTAGTTGAGCCTGAGCAGCCCAGTGATGCTGGCAACACCAATGCAAATAAGAGTGAAGGGTTTGCTGAAACTTCTAAAAATAAGAAGAAGAATAAGAAAAAGAGTGGAAGAACTGC
>PPNKS:113102128-113102428	CCCATTATCATTGCTGCTAGCATCACCCAATTCACTGGATGCTATTATGTTACAGTTGTGTATTGAGATGCCTGTGTTTTGGTTTGGATCCGTTCGGCCTTGTGCTGTGATTGCATTGAATTGGTTTTGCATAGGAAGTCTTGGATACAAGTTACAATCCTGGAGTAGTGCTGCTGCATTGCCAAATATGAAATCCACTGTGCCGTATATGTCACAGCTTTTGTAGAATTGCCTTAGGGAATATACGTAGAGTGTGTCTTGGTAACCTTCAAAACTaCAATTGTAGAACGCGGACATGTC
>PPNKS:124230214-124230514	TTTtCTCGGAGGGAGGGGAACAAATGGACCAACCTCTTCTCGACGACATAATCAATCGCCTTCTCGAAGTTCGCGCGCGTCCCGGCAAGCAGGTGCAGCTCTCCGAGTCCGAGATCCGCCAGCTCTGCGCCGCCTCCAGAGATATTTTCTTGCAGCAACCTAATTTGTTGGAGCTTGAGGCGCCTATTAAGATTTGCGGTAATCTTCTTTTCCCTTTTCAACTCGCTTTTACTTTTTACTCCACCATCACCCCTTCCCGAACTGCCTCTTTAGGGTTTAGGGTTTCCGGCTTGTTATCTC
>PPNKS:124999145-124999445	GCTGCTAcACTTGTGGAATATCTCGTTTACTTAGTTTGGTAATTGATAGGAGAACACTTTAACATCATTGGTTGTTGTGAGAGATGGCATGGTTTAGAGTAGTTGCTTCCAGCATAGCTAAGCATGGCACAATTAGGAGAAGTCTGTACGGAGGTGGTGGGGGATCATTGCATTGTGTGAGAAGAACCACAGCAGCAGGCACAAATAGAATTAGAAACTTTCACAGCACAATTTTCAAATCCAAAGCACAACCCGCGCCTGTGCCCCTTTCCAAGTTGACTGACAACTTCTTGGATGGGA
>PPNKS:129648096-129648396	GAAGATTTTCTACTGCTTAGCTTTTTGCTCAAATCTTTGATCGATGATTTTCTGCTGCTCTTCTGGCTTGGATCTTTAGAAGACTTCTTGCTGCTCTTCTGGCTTAGTTCTTTGTCAGAAGATTTTTTGCTGCTCTTCCTGCTGGTTTTCCCGATCGTAGAAACGCTTCCGTCACCTCCTGAATCTGAAACTGACCCCTTCCTTGATCTGGAGCTGCTTCTGCTTCTTGATTTTGCCTTGCTAGGTTTTACTTCAGTCTCACTCTCAGCTTTCTTGCTAGGGACAGTAACAGGAGCCGTG
>PPNKS:130974086-130974386	CCTTTATTGTTTGCAAAGCTGATATTTGACCATGTATCCACAGCATAGTGGTGGTAACAGCACCAATAGGACTCCATGCACCACCAGCATTTGCTGCTATTACAACAACAGCTCCCAAAATCCTGTCAATATAATCCAGATCAGCTACTTCTTGACAATATGACGAAGTGTAGTCAAACCTCCAAATAGCTGGAGAATAATAGATGCAGCAAATTTAGAAGATTCACAGACATGTTTGAATGTTTATCCCCTCAACAAACACAAGCGCAAATTTCAAGTCACCTATGTATTATAAGTACA
>PPNKS:137582534-137582834	TGGCTTGGATCAAATATATATCCACAACCTTCTACTGTTATAGGCTTCTCACTAGAATCCAGTATGGGGATGGCAAGAAGATATCATCTCTATTGGGTTGCTATCATGGTGGCAGTGATATGGGTGGCTGCAAGTTTGTTGAAGAGGATATGGTGGGCCAAATTGGCACTCTGGGGTGCATTGGGGTCTTGCTTTTCATGTTTGTGTTCTACAGATTATTGGCCTACCTTGCTTTGAGGCGCATCAAGAGTTGAAGGAAAACTTTGAATGCAAAGAAGGATCGATCACGGATGGATCAAT
>PPNKS:142992728-142993028	TCACGAATCTCGCTTCCATGGCCTCACTCTTCCCTCTCAATCGCCGCCCTCTCCTCTGAACTCATTTCCTCTCGCCGCTACCTTCTCTCCTCCCCGCCGCCcTCGCCGGAGCTCCGCCCGAGCCCTAGGCTGCCGCGATTCGCCTGCCGTCTGCGCTTTCTTCTTCGATCTGTGGCCGTCGCGTGCTTCAGCTCCGCGAACCCTAGATTTGTGTCTGCCGCGGCGTGGTTTGCGTTTCCGTGGGCCCTAGGTTTTGTTTTCTGTGGCTGCCCATGCTATTGGGTtGGTTTTGATGCCGCC
>PPNKS:142992793-142993093	TTCCTCTCGCCGCTACCTTCTCTCCTCCCCGCCGCCcTCGCCGGAGCTCCGCCCGAGCCCTAGGCTGCCGCGATTCGCCTGCCGTCTGCGCTTTCTTCTTCGATCTGTGGCCGTCGCGTGCTTCAGCTCCGCGAACCCTAGATTTGTGTCTGCCGCGGCGTGGTTTGCGTTTCCGTGGGCCCTAGGTTTTGTTTTCTGTGGCTGCCCATGCTATTGGGTtGGTTTTGATGCCGCCGGAACCATTGCCTTGGGATCGAAAGGACTTCTTCAAGGAGAGGAAGCACGAGCGGtCGGAGTCGC
>PPNKS:152715729-152716029	TGCTGATTGTACAGCAAATAACTAAACATCCTTGTTCCTTTTTGATTGAAAACATGTAAAAATCAAAACCTGCTTCATATAAAATTTAACTACATTATTTTGATAAAAACATGCTGCTTGGAATCATCTTCAGTATTTCAATTGAACCATAAACTTACAAGAGTTATCATGCAGATTGCATACAGTATCATGTTTACCTATAAAATACAGAATGCTACAAAATGTATGTCAATTGGCACATGATTGGAAAATATTAAGTGGCAGGAATTTCCTGTTAAATTTCGAGCTGCATGGAAGCTA
>PPNKS:163782010-163782310	CATGCATCTAGGTTTATAGTTACTGTGTGAGAGGTTTACTACGTTTAACTATTTATTTGTCTGGTTACCACTGTAATAGCTCAAATGTAACACTCTTTTCAGGGTGATGGTTCATGGCATGGGGGCTGCTTAGCTTTGGCTGAACTTGCTCGTAGAGGCTTGCTCTTACCTGCTAGTCTTCCCAAAGTTGTTCCTGTTATTGTGAAGGTGGTGTTTATAATGGATAGATTATATCCATAGATTTATGGATGTTGGATTTGTGACTTTTAAAACTATTTTAGCTGCTTAAAACtATCTAGT
>PPNKS:177169784-177170084	AAGGAATAAAAAaTTATAATTGTGTTGAAAaGTTACAATTATTATGCGAAACATTTCACGCTTTGCTGCCATCATTAAATTCTAAAAAAaaTTCAAACAACCAAAACTCGAACCCAACCACAATTTGGGTTAGGGCTGTACAGGCTCAGCTTCGCCTTTtCtCAGACACGAGAGAGAGAGAGAGAGAGCCTTAGCTGCATCAACAGCATCTGTGCAAAAGACCACAAGATAGTTTCACACAGAAACACTGAGTTACCTCGCCAGGACACAGCTCTTCACTCAACGTCTGGTCCAATTGCT
>PPNKS:177499073-177499373	CTCTTGCCTCTAGGGATGGAAGTTTTGAAAGTCCAAATAATTATACTGCAGAAAGAATTAGCAATCCTATTTTCTTAGAAACAAGAACTGAGGAaGGAATTGATTCTTtAAGTGAAAGGGACAAGGAACCTCTAATTGATGACCAACCAATTAGCAAACCTACTCCAAAAGATGTTTGTAAAGTTCAAAGAGAGCATTATGCTTCTGCAGACTTGCGTAATAACATAATTTTGGATACTGAGATGCAACAaGAAACTCAGGGTGGGGAAGATGCTGGAGGgTTGAATGAGGAAGTGATTC
>PPNKS:203041220-203041520	GAGTGAGCACGCATTAGGATTCTCATCGCTAAATAGCTCGAACGAATTAGACCGCTGCGATGAAGTATAAGTATACGATTCCGGTTCGTACATATACGGTGGTGGAGGTTCCATTTCGTTCCCTGGGCGCACCACGTGGGCGTACGAATACGGTTGTGGAGAGGCGTAATACGCTGCACCGTAGCTGCTACTTGGATGCGCCGTATGATAGCTCACCGTATGAACAAGTGgAGGAGGAGCATAGTAATGCGGTGGGGGTgCGTACTCACGGTAAATCTGATGACGTGGAGGACTCTCATT
>PPNKS:206293400-206293700	TATTTTTGAATATGATGTCGATTATTTCATTTGAATGAGTTTGAATTCAAATTGCTTGTTCCAATGTTTGCTTTAGCACTGTTGACGGGTTCTCCTGATTGCTCAATACTGGCTACTGATGTGGAAACTGGATCTACAATTGCCCGTCTTGATAATGCTCATGAGTGAGTAAATTTGCTGCAATTACACCTTTGTCGTGATTTGGGTAACAGAAGCATTACAAGTATCCTCATTGCTTTAGGATTTGTGGTTTTTATTGCGATGCAGAGCTGCAGTAAATAGATTGATAAACTTAACTGA
>PPNKS:206293441-206293741	TGAATTCAAATTGCTTGTTCCAATGTTTGCTTTAGCACTGTTGACGGGTTCTCCTGATTGCTCAATACTGGCTACTGATGTGGAAACTGGATCTACAATTGCCCGTCTTGATAATGCTCATGAGTGAGTAAATTTGCTGCAATTACACCTTTGTCGTGATTTGGGTAACAGAAGCATTACAAGTATCCTCATTGCTTTAGGATTTGTGGTTTTTATTGCGATGCAGAGCTGCAGTAAATAGATTGATAAACTTAACTGAgTCAACTGTTGCCTCAGGAGATGATGAAGGTTGTATAAAGG
>PPNKS:209011427-209011727	TTCGCGTCGCCATGCGCGAGGACCCCCCGTGGCCGTGGCCCCCCGGCCTCCAGGAAGGGCCTCTTTCCCTCGACCCCGCTGCCGCAGCGCGTGACGGCGCCACCGCGGACCTCCTTCCTGCAGTCGCCGGCGACGTTCTTCCGGCGAGAGAGCCAGGTGAGCAGCAGGGGAGAGAGGTGCCGGGAATCGTTCTTGGCGTACGTGAAGTTCTACCGAAGACCGTACGACGAAATGGTTTATAGGTCAAAGATGAGGCCCCCACTGGGTGGCCTCATCTCCATTGTTTCCCCTCACATCAGA
>PPNKS:233196796-233197096	GCAAAGTAATTACAGCAAACATAGACATTGTTGATACAGCTGCTAGCTTAGCCTGCTACTCCAaTCTCACAaTCACAAACAAAaCTTTGTAAAAACTAACGCTGAAGTTATAGTTCACTCAGACTCTACATTTTCAGGCTTCCCATTAAAATACTGATAACTAATTGTCTCCAACGTTTGCAGCATCAGCTTTCCTCCATAATTGTATCATACTCCTAGCTTGCTTTCTCATGACAGCACATATCCCAAAaCGTGAAAAaGCACCATTGCAGCAACAATAGGTATAACAAatGTAAGAaT
>PPNKS:240302274-240302574	CCTACATGAATCCAAATACTCACTTATTtGTTGTTCATATGATGTACGTTTTGTTTTTGGGTTGAGAACTGACTTCTAGTCGAGGTGTTGTGATTGTAGGTTGGGATATATTATGAGGAAGCTTTAGCTGCGCTGAATGTTGCACCTCTCAGCCAGCATTTTGATAAGTCATGGATAGTTCACGTGCAGTTAAAGGCGGCGCTGTTCTACGCAGAAGCTTGTTATAGGTGTGGATTGGAGCTGCATGAGAAAGAGGAGATAGCAGAGGAGATTGCACGGCTAAGGAGTGCTGTTAATGTG
>PPNKS:240918184-240918484	TGTCCATTCATGAGCTGAACTCATTTTCATTTACAAAAAAGAAAAAAGAAAAaCACAGCGCACAGCATTCTGGAATTGAGAAGGGAATGGCGAAGTTATGTTCGTTAGGTTTGATGTTGATCTGCGCAGCATTGGCGGCGGCGAGTGGGTCGGCGGCGGCGGTGGGCGGCGGGGAGCACCGGTTGGGAATGGGATGGGTTTCGACGTGCAAGGGGTCGATCGCGGAGTGCTTGGGAGGGGAGGAGTTTGAGTTGGACTCGGAGATCAACCGGCGCATCTTAGCAACCAACAAGTACATCA
>PPNKS:242639005-242639305	GCACAGAGTCAGCCAATTCATTCATCAACCTAGCACATTTCTCAATCTGATGAATCTCCCTGAGCAAGCCACATGTATTCTTACGCTCTCGCTTCTTGGACTCCTCCATGATCCTTTCGTGAAGCGAGAGCAGCGAAACGGCCCATGAGAAACTCCTAGGAATGGTGAAATGAACATTTAATCCACGGTCCTGGCATGGAATTGCAGCCACAAGGACCCACATAACAAACAAGAGAATCGAATTCATGATGAACACAGGCATTGCAAGGCCACCAGAGGCCACAATGTCATTGGCCTTAG
>PPNKS:2467602-2467902	GTTCGCCAAGGTTGGAATAGGAAGGGCCCCAATGTGCTACAAGAGGGTTATGGTTCTGCAGCAGTTTTGCCTGAGGAAGGCATATATTTAGCAGCATCCATATACCGACCTGTGATTCAGGTGTTGCATATTGGATTGCTATACTCCCTCATGTAAAGTTTTGATCATTTCCTTATTGTGTTTGTTCCTGACCCGATTCATTGTGCAGTTCACGGATAAACTTGCTTCAATGCTGCCAACAAAGTATTCACAACTTGGGTGAGCTAACAACATTTTGGTCTTTGTCTGTTCAATTTTTTt
>PPNKS:260695854-260696154	TTATAAnnnnnnnnnnnnnnnnnnnnnnnnnnnnnnnnnnnnnnnnnnnnnnnnnnnnnnnnnnnnnnnnnnnnnnnnnnnnnnnnnnnnnnnnnnnnnnnnnnnCGATGTCAAATTTTGCTACTTTCAATTTCAGATGTGCAGCCTCTGTTGAATTCCAAATTTCAATTTGAGACGGTGCAGTAATTTTTAAATAGTCAAAATTAAAAGTTCCTGTTGCAGCAATTTAAAATTGTTGGCTTGATTTAATTTtCTGACAAAGTAAAACaCGATTTGAGACTATAATATCTTGTTGCTTGA
>PPNKS:26141450-26141750	GTCAGCGATGCCCTTGGCGTGCTCCCTCTGCTGCTCGGCAATGATGGTGAGATCGGTGATGATAGGTTTCAAATTGCAGGTGAGTTCGGAGAGGAGCAGCTCGTAAATCTGGACGATTTCGTCGGTGGTGGGCGGCGGCACGGGGACGCCGGTGGAGAGGCGGAGCTCGTCGTCGCGCTGCTTGAGGAGAGCCTTGAAGCGGCCAACGAGAATCGACGGAGGAGGCTTCTGCGCGGCGATTGCGATCTCATTGCTCATGGGTTTGGAAGCGAACGCCGCGGGTCTAGGGTTTTCGGGGGg
>PPNKS:290543940-290544240	TATGATGCATTTATGTTATTTTATCTTTAGCCAATGTAAAAATCACTCTTCTCATAAATGCTTTAAATAATTAACTAGTGGTCACTCACCCTCCTCTTGATGCAGATGGGAGGTAGAAACACTGTACTTCTTGATGCTGTAAGCTGCAGAATACCATTGGTTAGTGACATACCAACCATAATTTTCGGAGCAGATGTAACCCACCCTGAAAATGGAGAAGACTCAAGCCCCTCAATAGCAGCTGTATTTATCTAATTTATTTATCTTCATTTATCTAAAATTTGTTTTATAGCATCTTAA
>PPNKS:345426596-345426896	CTTCCGACACAGTGTACGGACTCTTCATGTGCAGAGGCGACATCCCCTCCGACCTATGTAGCCAGTGTGTCGGAAACGGAACACAGAGGCTATCCACACACGAAGACTGTTCCACGGCCGTAGCAGCGGTGGTGTACTACGACCAGTGCATAGTTCGGTATTCGAACCGATCCTTCTTCTCCGTCGTAACCATGAGCGCCGGCTATGTCCTGCCGAGCCCCATCAACATGACCAACCAAGAAAGCTTCAAGCGTTTGGTGTACGATACCCTCAACAAGACTGCGGATGACGCAGCCGATG
>PPNKS:345426754-345427054	TATTCGAACCGATCCTTCTTCTCCGTCGTAACCATGAGCGCCGGCTATGTCCTGCCGAGCCCCATCAACATGACCAACCAAGAAAGCTTCAAGCGTTTGGTGTACGATACCCTCAACAAGACTGCGGATGACGCAGCCGATGAACCCACCGGTGATAAGAAGTTCGCCACGAGGGAAACGAACATAGACGAGTATCAGAAGCTTTATTGTCTTGCCCAGTGCACGCCGGACCTGTCGCTGCGAGATTGCAGAAGCTGTTTGGAAAGTTTGATAAACTCGGATCTGCCACGGTGCTGTGCG
>PPNKS:345426798-345427098	CTATGTCCTGCCGAGCCCCATCAACATGACCAACCAAGAAAGCTTCAAGCGTTTGGTGTACGATACCCTCAACAAGACTGCGGATGACGCAGCCGATGAACCCACCGGTGATAAGAAGTTCGCCACGAGGGAAACGAACATAGACGAGTATCAGAAGCTTTATTGTCTTGCCCAGTGCACGCCGGACCTGTCGCTGCGAGATTGCAGAAGCTGTTTGGAAAGTTTGATAAACTCGGATCTGCCACGGTGCTGTGCGGGAACGCAGGGAGCCAGAGTTTTATATCCCAACTGCGTTATCAG
>PPNKS:345426820-345427120	AACATGACCAACCAAGAAAGCTTCAAGCGTTTGGTGTACGATACCCTCAACAAGACTGCGGATGACGCAGCCGATGAACCCACCGGTGATAAGAAGTTCGCCACGAGGGAAACGAACATAGACGAGTATCAGAAGCTTTATTGTCTTGCCCAGTGCACGCCGGACCTGTCGCTGCGAGATTGCAGAAGCTGTTTGGAAAGTTTGATAAACTCGGATCTGCCACGGTGCTGTGCGGGAACGCAGGGAGCCAGAGTTTTATATCCCAACTGCGTTATCAGGTATGAAATTTACCCTTTCTAT
>PPNKS:346033928-346034228	AAACTTTTTGGACTATCCATACGAATGCAATGATGCAGTTGACCATGTTACTTTGAAAACAGTAAACCGTGACAAGACTAGGTATATATGCCAATACCACCAGTATTGCAGCACTAAGATATGGTTTGATTTCTTGATTGAATAAGCGCATACATTTAAAATTTGTAAGCGATTATAAATCACGGGATGATTAGCACATTTGAAATGAACAGTGTTCCCATTGACTCCGACAACGAAATTGCGGCATCGAGATTCATAACCTTGCTGTTGCTGCACAGCATTCCTTTTGAGGGAGTGGGG
>PPNKS:361228976-361229276	GCCAAGAAGATTCTTAGGGTTTCGACGGTGGCCAACGATAGGGCGGCGAAGATTCTGCTGTCGGTGTGCAGATTCTCGGCGACGGCGGCGGTGGTGCAGGAGATGGTGGAGCTCGGGGTGGTGGCGAAGCTGTGTCTGGTGCTGCAGGTTGACAGTGGGGAGAGGGCGAAGGAGAAGGCGAGGGAGATTCTGAAGCTGCATGCTAGGGTGTGGAGGAACTCCACCTGTGTGCCCAGGAATTTGCTTGCTTCTTACCCCATTAATGTGTGAAGTGTGAATGAAAGAAAaGGGAAaTGAAAA
>PPNKS:381603467-381603767	ACTCATCCTGCATGCATTATGAATCATTATTAGGATGTATGGTGAACAAGGTTTGGATAAAAGCGAGAATTAATATTAGTAACGCAGCCAAAAAGGCAATTATAGCCCATGGGGTATTGAAATGAGTGTTGTAAGCTTCAGCCAACCACGTCTTCCATTTATTGATGTAATGCTTTTGAATTTGCTGCTTAACAAAAATATATTTCTTGCTGAAGGCCACAACATCAGTGGGGAAACTGTCACAATACATTTtAGTTGGCAAATCATGACCAATTCATTGAAGAGATTGGCCAAGTCTTC
>PPNKS:43231226-43231526	AGGATATAGTGGTGGTGCTATAAAAAAaTTTCAACTCGTCAAAAATTCATCTTTTTGGAGCAGCAAGCTGGTCTTAAAGATTTTAGTCATATTCCATCTTGTATTCTCCAACAGGTTTTATCCGAAATGAAGTAAATCTGTTTTTATCGAAAAAAAAaGGGAGCAGCAATACTTCCTGTCACTAAGGGATTATTTGCTACATAATAAAAATTATTATCTCTGCTCATTTCAATTTATCCAGAAACAGAAAAGGCATTTCCACTGTTTAGAAAGCCTGTAATGCATCAAGACGTGTACAGA
>PPNKS:445681716-445682016	AGAAAGCCCGAGGAGCATcACCATTTGTTGGATCTCATGTACCATTTGGCAGCACCCAATAAACCGCCTGAGCCTGATAACCCCAATtCAGACGCTGAGAAGCCCAAAGAGGATGGAAAAGGTAACgaGGACAaAGCAACTAACGCAAATGAGATCACTAATGCCACAAAGCCAACTACTActGAatCtGgATCCCTTGcTGCTTCCATATTATGGTATGTGTTTATGTTTTGCGTCATCTTAttaGCCGTGCTTGTGGGATTCCCcATTTATCTCATCTGGAAACcATTGAAATGGCTG
>PPNKS:45715832-45716132	TCCTCCATCTCCAGCCACGCCTCTCTCTCAAGCCTCAAAGACACGCTCCCCGAAAACCCTAACATCTACCCCTTCTCCGAGATCTCCGCCGCCACCGCCAAATTCTCCAATCCCCGCCTCTCCTCCTCCGCCTGGCGCTGCTCCCTCCGCGCCCGCGACGTCGTCGTCTTCCGTCGCACCTTCCGCCGCCCCATCGACCTCCCGGAGCTCCGCCACCGCCTCGCCCTCATCTGCCGGAGCCACCACAGCAGCCTCGTCAAGCTCCTCGGCGCCTCCGTCTCCGGCTCCGCCATCTTCCTC
>PPNKS:52224520-52224820	AAGCTATATCTAAGTTAGTTTCAGCCCAGAACATGACTCTAATAGGGCAAACAACACCCTGGCCCGCAGAAACCGGCCCATTAATCTGGTGCAGCCGATACCACGATCTAGAAATGGCGAAAGGGGGAAAAACACTTAAAAAAAAaAaGAGTAGAAACTAACCGCAGCTGCAAAGAAAGTTTTGTCGCCGATCTCAGAGAGAATGGTCATGGCCAGCGACTTGGTGAAACCCTAACGAAACGAAAAAGAATGGGTTTGACGTAAGGAAATCGAAAATCAAGAAAGAAAGAAAGTAAATCT
>PPNKS:52224525-52224825	ATATCTAAGTTAGTTTCAGCCCAGAACATGACTCTAATAGGGCAAACAACACCCTGGCCCGCAGAAACCGGCCCATTAATCTGGTGCAGCCGATACCACGATCTAGAAATGGCGAAAGGGGGAAAAACACTTAAAAAAAAaAaGAGTAGAAACTAACCGCAGCTGCAAAGAAAGTTTTGTCGCCGATCTCAGAGAGAATGGTCATGGCCAGCGACTTGGTGAAACCCTAACGAAACGAAAAAGAATGGGTTTGACGTAAGGAAATCGAAAATCAAGAAAGAAAGAAAGTAAATCTTGAAT
>PPNKS:53131374-53131674	GTAATTATCTTGACAATCACTTTGAAATGCGTCAAACCCAAATCTTGTTATGTTATCAAAATTGCAGTTTCACTTTAGCTAAGTTTGCTTTCCTTAATTACATGGTGAGGCTCACAGGTTACTGCAATAAACACAGCTATGGCTGCTCTCACAAAGACTGTAGGTGTGTTTCCAAAGGAACGGGCAATTGTAGATAGAGAACGTGCTAAAGGTTCCTATTCCCTGGGTCCTTATCTGTTCTCAAAATTGTTGGCTGAGATTCCGATTGGAGCAGCATTTCCATTAATGTTTGGTGCTGTT
>PPNKS:56084880-56085180	TATAATGAATAGGAGCAACATCGGAATATGATTAACACAATAATACAATATCGTTTCAGCATGTTTCAAACAGGGTTTTAAATAGCATGCTATAGTGGTGGAGCTGCCCCTGGCTACAAGGGCTGCCATCGTGGAGCGGTTTAGTGTTGCGGCCATAGCGGACCAAATCATGGGTTGAATAGCGGCTGTAGGCTGTAGCAGGCACTATAGCAGCACTATGTGTTGATTCTAAAAATCCCTCTGAACATAAGCATTAGAGCTTTTTTGGAGGACTATTTTTGGGATTTTAATTTCCAAAAA
>PPNKS:59019570-59019870	ATAGAGGCTGCAAATACAACTATATAGAATCAAGTGATAAAAAAaGAGGGTGACTTGGTGCAAGGCTCCCACCTAGTGGGGTCTACTGGAAATGGATGTATACATCCTATTACCCTTAAGTACAGAGGCTATTTCAAATATTTAAACCTCTAACATCAAGGTCATAAGGCAGCAACCTTACCACTGCACCAAGGCTCGTCCTCTATACAAACAAGTAATAGAGGTGAGAAGCCAAGAAATCCCAACATTTCTCATGACCTTATTTCAAGCTAAAAAACATTGCAGATGTTATGTTAGACA
>PPNKS:62423003-62423303	AGGATGGGTGTATGCAAGCTGCCTAATAATGGACAAACAGGTAAGTAAATTATCAGATGGCTTTGATGAAGTTTGTTTTTGACGATTTCCTCTTTACAAGAAAAaTAAACACCCAGCTTATCTTTTTtGTCAGTGGCTGCCTAACTTGTCTTGATAATCTGATTCTCAGATCATGCTGATGAAAATCATGGTCAGTTGTTGAAAGGGATGGATTTAAGAGAGAAAAGGTTTAAAGAGAGGAGCACATTGCTAGAATTAGAACCTGCTGCAGTCCAGGTGCTTCATGAACTTGTGTCTTTG
>PPNKS:66286996-66287296	CTAAACAAGATAAACAAACATAAGCACCAAAGTTGAGCACATGATTAAGAAAAGCAATGCTAATTGAGAGAAATTAATAACCTTGCATTTATCAGCTTTAACATCCTGATTTTCATCCATTTTCCAGCTTGACAGTTTCGGCTGCATGACATTTGAAGGAACATGAATCCTAGTTAGTCAAAGTCAAATTCATTTTGAGATAAGGATTCATGTATTGTATACCTCTTGTGTGAAGGCCGAGCTCATGAAAAATaGAACTGCACAGATTAAAGTAGCTGCTGGGAAGACGTAATAGAAACA
>PPNKS:66287111-66287411	TCCATTTTCCAGCTTGACAGTTTCGGCTGCATGACATTTGAAGGAACATGAATCCTAGTTAGTCAAAGTCAAATTCATTTTGAGATAAGGATTCATGTATTGTATACCTCTTGTGTGAAGGCCGAGCTCATGAAAAATaGAACTGCACAGATTAAAGTAGCTGCTGGGAAGACGTAATAGAAACATGATTTTCTACTCTTTGAATCAGCAACAGAAAAAGTCTGGTCCAACATAATAGAAAAGGTTAGATAAAGCAACAATCAAGAGTCCTTtATAaTATCGTTTtCATCTTtAATtCCT
>PPNKS:72422027-72422327	TAAGGAGGCCTTGTCTAATCCTGCTCATAATCGGATTGCTGTTCCTCTTGTCAAAAGTAACAATGGCTTAAAAGTTCGCAAGCCAGTGAACGATTACAAGGGAACATCGCATGCTGCAGAAAGTGCATCTGAATGGCTTCATGATTCGAATAATCAGAAACAAGGGAACCAGAGTCATGCAGATTTTAAGCAGCAATATGGCACTGATAGGTATGCCTTCCTGGTCTGTTGCATTGATAGTGTTGgAGGTTTCAAATACTTttAAGTTACAAaTGACcTTACCTTTtGTGgACTTCTTGC
>PPNKS:89671340-89671640	ATGGCAGCATTCCTGAGAGAATTCTTTCCGGAGGTGTACAGAAAGACGGTGGAAGAGAAAGAGGTTGAAAGCAaCTATTGCAAATACGACAACGAAAAGCTGCAGCTATTCACGTCGTGTCTGTACCTTGCGGGTTTAACGGCGACATTCTTTGCGTCGCATATCACACGAAGGCAGGGGAGAAGAGCCACCATGTTGATTTCAGGCTTCATCTTCATCGCTGGAGTTGCATTCAATGCTGCTGCTCAAAACCTTCCCATGCTCATCATTGGCAGGATCTTACTtGGCTCTGGAGTTGGT
>PPNKS:148350386-148350686	CTTCGTCTCTCACAATCACAAACCAAAATGGCCTTGTTATACTTATATGGCAATGCTTACCACCTTGCGACGCTACTGTGTCTGTGCTGCGCTCTGCTGCTGCTGAACCCCACCGTGGGGgCGGAGGTGGAGCAGCAGCCCTTAGTGCTCAAGTACCACAACGGCAAGCTCCTGAAGGGGAGGATCACCGTTAATGTTGTATGGTACGGGCAGTTCACGCCAATCCAACGCTCCATAATCGTTGACTTCATAAAGTCCCTGAGCAGCCCCGCGGGGGCCCCACTTCCTTGGGTGGGGGTG
>PPNKS:174340772-174341072	GATACCTTTTGCTGTGCCTTTTAATTGGAATCGATATGAAAATAATTTCACTTATATTCTTATTGCCGACGGACGTTTGTTTAATTGAAGCTGCTTGAATTACTGTACATTCTTAGATGAAATTTTCTACAAGGCTAGATTTGTTCTTTCACACAATCAATTTGCTTCACTGGGTTGAATGCTTTTCGAATTTAGATAGCTGAGCTGTGTTGTTTAAGGCATCATTTTTCCGGTGTTGCATGATTTGTTTTGTGAAGTTGAGTTGAATTTTGTTtGTTGCAACTTGCAACTGGGTAATGA
>PPNKS:198889802-198890102	AATAATGCAGATTAAGAACAAATTTTAATATAACTAGCAGCACTCCTCAAGTGCTGATGGCTGCTTTGTGGATCACAAATCAAAATGATCAATCTTAATTGGTCGAAAGAATGCTCGTCAATCTGTTTCAAATTCTATGCATAGCTGCACATCCCATAAACACATGAACCTTTGGCGTTGCACTTATTTCCACATTTCCCACAATGTTTCTCATTAGTCTTAGGGTTCACACACTTGCCTTCGCAGCATATCTTTCCGAAGCTGCATTTCTTTCCACACCTCCCGCAGTTAAGTCTGTCT
>PPNKS:259263155-259263455	TCCAACaGggaGTTTCCCACTCAAATAGTTATCATACAACTCAAGCtGCCACAGCTTTTGAAGCTTTCCGATATCAGCTGGAATCtCGCCAGACAAAtGGTtGTCAGAAAGCtCGAGATTCTGAAGCTGAGTGAGATTCCCTATCCCCAAAGGAAtATTCCCAGTGATGCTGCAGTTTGTGAGgTAAAGCCAATACAACTTTtCAAGCCTtAaGACcTCCAAaGGgAAaGgAGATtCCTCcAACAGGTTATCTCCAaGACTCAGgAACTCAaGACTTGTTAAATtCCCCAATGATTTCCA
>PPNKS:291760010-291760310	GATCTTGGAAACGATGGGTTTCTGAGTCAATCCCAGAACGATACACGCATCTGGATACAAACTCTTCCTTATCTCAGCGTAAACCTCACCCAACCACTTCCTCTGCGCCAATCGTTCCCCCAGGCGCATCGCAGCCTCCACCGTGCTCTCCGCGCTATCGTGCGCCGACTCCACCATCCCCATCTTCACCGCCTCCGCCGCCCTCACCTTGGCGCCGCCCAGCATCAGGTCTCGCAGCGCCGCGGCCGACCTGATCTTGGACCTCATGACGGCGGCGAAGTAGTCCGGCATGGGCAGGCC
>PPNKS:401040698-401040998	CTGCATAAACCATTATTGTAGTATCATGATTAGGAAAAGTGTATGGGACAACTATAGTTACATGAGACTGAGCGGTTCCGCTGCATGTTTTGGACAATTAGGATCTGCAATATGAACAGGAGATTTAACTGGAGCAGTGACCACCTCCTGCATGAAGGTAATTTCATCCTCAGATTCTGAAGCAGCATCAACAAGGAGGGACCAATTTTTATGTTTAGCTATAAATCCAGAACCATAGCCAACGCTAGAACTGTTTGGTGCAAGTTTATTTTAGGGGGCAACAAAACCCTATGTGACTAG
>PPNKS:91093358-91093658	CACCCAAGAGCACAGTAAAGCTAACAGCTCCAAACATGAAATCCTAAGAATCACAACTGTCAATGATCAACAGTCTCACCTTAGCTCTAATATATAAACCACCAACTAGTCACAGCCAAATTTAAATTTTACCCGAGCAGCAAAGTCTTCTACATTTCTGGAACAGAATCCTAATTATAATGAATCTCGAAAACCAACAATTTCAATTTTGATAGGCTTGTGAAAGACAAAAGGAACACCCAGCTACATTACAAGCCAAACAGCTCCAAAAACCATTATTTATTTCCTGATTCATAAATA
>PPNKS:103828321-103828621	AAACCCTAACGGGGAAGACCATCACCCTCGAGGTCGAGAGCAGCGACACCATCGACAATGTCAAGGCTAAGATCCAAGACAAAGAAGGTACTCCATACAACCCCAAACTCCATCAATCGCATCACTTTTCATTATTCCACATCCTCACCTATTCCTTCTGGAATTTTCAGGAATCCCTCCGGATCAGCAGCGTCTGATTTTCGCCGGAAAGCAACTTGAaGATGGAAGGACCTTAGCCGATTACAACATCCAGAAGGAATCCACTCTCCACCTTGTTCTCAGGCTTCGTGGTGGCATCAT
>PPNKS:104668443-104668743	GCAGCTCTAACACATCCACAGAGATTTAGAACTTTCAGTTTTCTGCAGAAACTGGCAAGATAAGCCAGAGCATTGTCACTAAATGCTGAACACCCACTGATGTTGAGTTTtGAAAGATCACGGCAACCTAGAGCAACAGCATAGAGTGAACGATCAGTTAGCTTGAAGCTTTTGCTAAGGTCCAGGATCTGCAGTTCATGACAACATTTTGCTATAATCTCAACAGCATTATCCTCTAGTTGAGGCTTGTCTTGACGAAGGATTAGAATTTGCAGTTTTGCGAATTTAGGCACAAGAGAA
>PPNKS:105162977-105163277	TCCCATATAaCTAAaTTCCTCTTACAACCTATGCTCCCTTGTCTCTCTCTAGTCTCTACCACCTAAGCAACCACAACCTCAACATTTATTCCCGGCCCCTTCTtATTTTtCCtAGTGTAAACTTCATATTGCAGGCCTGGATGGCTGCTATGCAAGTGGCCCCCATTGTACCTAAGTCCAAATATGAGGTCCTAACAGTCCACAATGAAGGCCGGATAGTAAACAATAGACTTGCGAATATTTGTCAGCAGGGAAGGCATGCTCAGCTGTGGTGCTGCTATTGAGTCTGGTTAGAGAATG
>PPNKS:106571255-106571555	GGACACGTGAGGCTGTAAATGAGATGGGGACTAAACATATTTCAGCAACAGAATCAATTGTCAGGTGCGTGGCAAAATAaTTTtCATGACTATTtCTTTGCAGCCCATCTCTACGTGCGGGGCGAATTTGGTtATTGCTCGtGTTTTTtGtGCCTCATTATGTGGGTTCATGCGATGTGATACGATTTTTTGGTACAGGAATGCTACTGATAACAATGTGCAACATGTCATTGAGATCAATTCTGcAcGAGTTGCAgcAgAGgAaGATGTGgCAAAGAaCAGTGAGGatCTtCTtGGGCA
>PPNKS:128515042-128515342	AGATTGATGTCGAGTGCGTGATTtCTTACACTTTCTGAATGTAAACCTTTTTtCATGACCTGTAATAGGACTTTTCAGCTTACAGTTAAAAGCAGCAAATGGTATCCCTATCTATGCATATTACTAAATGAATGAATTCTTGGCTTTtAACTACCACCACTAACCAAGTATCAATAATCTGCATCATTTTGTGTTGCACATAATGCAGTTTGTGGCTTGAATTATTATTACATTTCTGCATGAACTGCAGCTGAACTTGCTGTTATAGTGGATCTCTAGCTTAATTGTTGAGTTCTTCTG
>PPNKS:133837054-133837354	GTTAACAAAaTTTAATTTATCATATCAAATTTTAAATTAATTTTTGAGTTAATGATTCATTGTACGTCCATGTTCTGTATAAGCATATAATTTAGTTTTGTACATTACGCAAGCAACCTATGGGTGTGTTTGTGTTTGGTAAGCTGCTCGCATGAACTAACTAACCAAAAGGATAACTATTTTGTTTTGTTGGGAAGAAGGGAATGTGTTAATCATTGCTGCAACATCAAACTATCCCAAATTCCCAATAGCTACCCTTTGAGTCAGACACaCGCTAGTCAAACAAATCTTAAAATAAAA
>PPNKS:135855003-135855303	CAGTTCAAGCTGCTGAAGCTGAAGCTAGATCAGCCAATGCACCTGAAGAAGCTGTGCAAGCAGCTGGGGATGCTGCTGCTGATCTTGTAAAAACTGCAGCTTCAGAGGTATGCTTGGGTTCATTTATTTTTTtCTCCCAGAGCCAAAAGTGTACTTAGTGCTTATATGTATGTCTGTGTGATTGGGTTGTCTTTATAGTTTAAACTTGATGCTAAGATAGTTCACTTTTGCATTTATTTTCAGGAATATAAATCCTCTAATGATGAAGAAGCTGCTTTTTtGGCTGCTTCAAGAGCTGCA
>PPNKS:141827391-141827691	GGTGGCTGGATTGGAGCAAGAAGGAGCTAAATCATTTGTGAAAATTTGGAGACCAATTTTAGTGACGAAAATTTTTGTTTCTAAAACTTGTTTTTCCTTACAATATCTGTTACTAAAATTTGTTTCTAATTAGTGGCTGATTTGTTTTCATTGAAATTAAGTGCAGCCACTAAATTCATTTGAAAGTAAATTTACATTTCATTTGGAGTGTGAATTTGCATTTCATTTGAAGAAAATTTCAATTTCAATTTCTCTTGTAATTTTtGTTTtCCAAATTTTtGTACAAGGCCTTTATTAAGG
>PPNKS:157984999-157985299	GCATTGGTTTCTATTTTATTATTTTTTTCATTCAGGCTTGGATTCTTGATTGACTTCCTATCCCATGCTGCTATCGTGGGTTTTATGGGGGgTGCTGCTATCACAATTGCCCTTCAGCAGCTTAAGGGTTtCCTTGGCATTAAAACTACTCAGTTCACAAAGAACACTGATATTGTCTCTGTGCTGCATTCAGTATTCTCAACAGCCCATCACGGAGTATTCTCTCTCTCTCTCTCTCTCTCAATATACATGAAAATTGTTGATTAGCAGGAGTCAAAAGTCCGTGCCTAAAATTAAAAC
>PPNKS:159157464-159157764	TGCAGGGTGATCAGGCATCTATTATTGGGGGTGCTATCAACTTTGTGAAGGAGCTTGAGCAGAGGCTGCAATTTCTtGGTGCTGAGAAAGAGAAAGAGGGGAAATCTGAAGTGCCCTTTTCTGAGTTCTTCTCCTTTCCACAGTACTCAACAAGTGCAAGTGGTGGCTGTGAGAATTCTGCAGCGATGAGTGAGCAAAAGGGTGAGGCTCAGTCTGGCATTGCTGACATAGAAGTGACAATGGTAGAGAGCCATGCAAGTCTCAAAATAaGATCCAAGAAACGCCCAAAGCAGCTCTTGA
>PPNKS:16656895-16657195	TGCCCAACTGTGGAGTTTGATTTCTCAAGGAGGTTATCTTTACGTCTGTGGTGATGCCAAGGGTATGGCCAGAGATGTTCATCGAACTCTTCACACCATTGTCCAGCAGCAGGTGCTGATTGTCTTCCATCATTCTTCCCTTTTGCATTATACATAATAATGATTTTCAAAGAACTGAACCAACAAGTATGAGGGGGAAAAATGAATTCCAGGAACAAATGCTTGATAATAATATTGCTAAGCAGCGAGTATAATGGTATATTTATGTGATAGTAGAGGTGTGACTGATATTTAAGTTTT
>PPNKS:169367956-169368256	AGGATTTTCCTTGATCATGTGATCGATTCTGGTTTCAGATTATCTGCCTTAGTGCCACTACGAACAAACTCTCAAACATACAGAAGCAGGCAGAGGAATATGCTGCTTTGATTATGGAAGAACTAGACCCTGATGACACAGGATTCATCATGGTAATTGCATAAGCCTATTTCATAGTCTCAAACATACAAACCAAAATACTTCTACTATTGTAGATTCTCATCTTAGCCAAATTTCTTTGGCCATTTGGTGATTATTACTGGGAAAACAGGTAAACGAACTAGAGATGTTGTTGCTGCA
>PPNKS:170076731-170077031	AAGGATtGGGgTTGgCGTGAATTTGTGACACTTACCAGTCTCTTTGATCAAGATTCAGGTTTTCTTGTCCAGGACACTGTCATATTCTCTGCTGAAGTTCTTATATTGAAAGAGACATCAATAATGCAGGATTTTGCTGAGCATGAATCCGAgTTAAGCAGCAGTGGCTCTCCTGTTGATGGCAAAAGAAGTTCGTTTACATGgAAAgTGGAGAATTTCCTGTCGTTTAAGGAAATAATGGAGACTCGAAAAATATTCAGTAAATTCTTTCAGGCTGGTGGATGTGAACTTCGGATTGGT
>PPNKS:174677597-174677897	CGCTCAAAGAGGCGCTTCAGGCGCGACTTCACCACCGACTTGACCGGCTCAAGCCTAGTCCCCTCCCGAGGCTCGTGCAAATCAATTGGCTGAATCTTCATCGTGAAAGGCATGACTGTAACAGCAGCAACAGAAGTAGAGTATCTGAAGTCTCAAGTCTCAAGTCTCAAGTCTCAAGTCTCAAGTGTCGTTCGGTATGGCGTCATGTGTAGGGGCGGAGCATTGGTAACCTCCGGCAGCGGCGAGAGAGATTAAGATTAATGTTTGTTTGTTTGTGTTGCGCGTGGAGCGGTGAGGAAG
>PPNKS:186395598-186395898	ACGACGAATTACTTCCCTATAAAGATGTTATTGCGAAGGTTATTTATGATGTATGTACAACTGCATTGAGGTTTAAGTTTTAGTTTCAATATATTTTTTACAAGCTTTCTTTGTCTATTTACTGCTGCTATGAAATGCACTAGTCTTGTTTACAAGTCAGGTACAAAGATGTTATGCTTGTCTTCACTGAATTCTCTCCTTTTTAATTCATTTTGGTTTGGAATAGTCAGCGTTACATTATTCTCTGTTTGGGTATATAGCATAACTATTGCTGCAGTATAATAAATCTGCTCTTCCAAA
>PPNKS:18719847-18720147	TAGGACAACTGTTCATTGCTGGTTTTGGATCTTCCATGCTCTTTGGAACAATTGTGGGATCTCTAGCTGACAAACAGTGAGATGTCTTTTCGTTCTTTTTTtATTTTTTTtATTTCTCCTTGCTGCATATCTGTTATATAATTTTTCAGTGTCTCATGCTTCTTACTACCCTGTAATCAGAGGCCGGAAGAGGGCTTGTGTGACTTACTGCATAACCTACATTTTGAGCTGCATCACCAAGCATTCTCCTCAATACAAAGTCCTCATGTTGGGCCGTGTTTTGGGAGGTATTGCTACTTC
>PPNKS:189337567-189337867	GGgAGgCCAGTGTCCAACTCGGGCTTTTtAGTtGACAAGGGCAAGAGAAAGAAGAAACAGCAGCATACCGTTCATGAACCAGCTTTAAGCAGAAaGAATCCACATTCAGAAAGCAAGCAGTTAGGACATATTGTGGCCTTCAAAGGTTGTATGTCTTCTGCAAACAATTCTCCTGTCATACAGAGCTGCATGCAGACAAATGGTGGTTCCATGCGGTTGACTGATTGTCATTTGAAGTCCATTGATAAAATGAAAACAGTGGATAACTTTTCTCTCTCCAACAGAATTAGAATATATTCT
>PPNKS:190031208-190031508	ACTTGAATCGAAGTGAGCGAAGCTCTTTTCATTAGGAAGCGAATGTCCCAAGGTCGTATCATTGGGTAGAACTGTTCTAGTGAATGCAACGCAGCGGGACTCAGGGATTCAGTTATCTCAATCATGACAATGAAGTGAAATGGTAACTGTGTAAAATTTGACTTGATGTGTCTGCCCTAGATCGCACAACAACCACTTTGTCTGCGCAACCTAGTGCGAGAAGGGTGCGTGGTGACGATGGGTATGTAGGTAAGACGAATATTCAAGTTTTTCAGCTGCATGCTCCTCTACCCGTTGGGA
>PPNKS:21405729-21406029	TTCtATATTACGAAAATAATTTCGAGAAACGGCCCCAAAAaTGGTATGTATTTGATCTAACATCTATAAGGGCTTCCATGAAATAAATTATATAATCTGCAACAAAAAAAaTTGATATGTTGGCAGCCTAGAGATAAGTTACAACTCTCGAaCGACTCTACAATGACTCTTCCTACTCTGCATTCTGCAGAAGAGGCTGCAATGTATATTTATATACAAGTCTAGCAGATTATGACCATATCCTGTGCAGATTCTGAGGAACTCTAAAGATTCTTTCATGCATGTACAGAAAGATGGAAC
>PPNKS:21793609-21793909	ATGTCATACACCAGTCCAGGGTTCAATGCTCTTTGTGGATTCACATGTCCAGCTCCCATGTCAAAAACTCCAGCTGGTTGGTCTTCATCAAGTATTGGCCTTCCGGTGTGATCGGTTACCTCGGCTGTtGTCATGATTGCTGATTTGATTGCCGCAGGGGTCCATTTCGGGTgaGCCGAGCGAATGAGAGCAGCAATTCcACTGACATGAGGGCATGACATTGAGGTACCAGACATGACAGAGAAGTTAACTCTTCTAGTATCCTCTGGAAGgCCGGTTGgACCTAGGTtCTGAGGCCAT
>PPNKS:235439366-235439666	ACCTTATCTAGATTGtCCTAAACCGAaGGAAACCGTGCGAGGTTCATTTTCATGCAAGTAAAGGGAAGATAGGGTACTCTGCAGCCTGCATTTGCATGCAAGAAATGAGAAATCATGAATCATGATTGTAGCAGCAATGAATGAGGTCAGTGTGGCAGAGGCATAGGGATAGGGGTGCATATAGGGGTGTCCTAGTGGGATGACACGTGTAACGACCCCATTGAATGGAGAATGATTGATCACGCCAAGACAGGGTTTATTGCTCACTCTTTTCTACGGCACAAGGCATATTACACTGAG
>PPNKS:240681359-240681659	AAAGCTGCAATcGAATTAAaCAAACCTATAATTTtAATGTCTTTCTGCTTTATCACAATTTTGGGTGATAAAAGAGAGgTGGGGGAAAATCGTAACATATTAAACCAaCTAAAAAAGCTTTCCATTGCAGGTATATGTTGTGACCCCAACTGCAGCAACTAAGTAACATAAAGtCTTGCCATGGCTGACAGACTTTGCATGATGAACTCAACTACAGTTCCCAAGGCATCTGTACAGGAATATGAGGAAACTCCAACTGCAATATGGTACGAGTCAGAGTGCTTCGCTCAGCAAACTTAT
>PPNKS:244838371-244838671	GAGTTTGAATTTTAATTTGTCACAACAAAAGATTGCTGTGTGCTGGCAATTTGTGCAGCAAACCTCCTTGTGATGGGTTGAGAAGGTTCCTAAAGCCAGCTCAAGCAGACATAAAGCTTGAGTTACTAGCTATCTTCTAGGTAGAGCTACCTCTAGTGGAGTATGAGATGCTGAAGaCCCCTCcATCTATGAAAGTTGCAGCAACCATCTATATAACTCGATGCATTAATTATGGTTTCAAACAATGGAGTAAGATATGTGAACGGCACTCCAAATACTCAGAAAaTCAGCTATtAGGGT
>PPNKS:252627829-252628129	ACCAAATAAGCCCTTTCAAACACTCCTAAAAAGTTTCTATATAGGCCCTATTGGCTATAACTCCATTCAAACTCCAACAGTGTTTGTTTGTAGTCTCTGCAGGTCATTCTGTGCCATTGTTAAGTTCTTAATTGTAAAGTTTTATATTTACTAAGGACTGCAGTGAAAACTCGGTTACACTATAAGCACCTACTTAAAAATTTTAAGAATATAAAaGTCTAGCTAAAATTTTATAAACTACAAAATCCTATTTGAAAATTCAGTGAAACCATAAAGATCAATAATTTAACCTATTAATAT
>PPNKS:260683462-260683762	GAAGCGAGTCAAGTTCCTCCGAATCGCGAAACTGAGACGCTGAGGTTTGAGAATTGCGGAATGTCTATGAAAGCGTCGTATTCGTCGGAGAATCTGATGCTTCCGGTATCGGATCCTCCGAATGAGGAAGACCGAGAGAGGCTTTTGAACGGCGATAATAAGACcTtcGGAGGACGAAGGgTTTATGCTGCCATCTCTTACATGTTATGTGCAGGTTCCACTCACTCTTCTTATCCCCTTTTTCCTtCGTTTTTTTtCTCCAaTTAAaGTAATTGCTGAAACTAAGATCACTGTTTCGTC
>PPNKS:26628956-26629256	TCTCAAATTTGCTCTTTAGCAATTGGACTTCAAGACTGCAGCCTCGCTACCACGCCGACAAAGGGGGTTCAAGCAAGAATTTGCCGGAGCAAAAGCCTTCAGTTGAGTACTTATGATACTGACAAGTGTTCTAGAAAGGTGATCGAGCTTCCAGTAGTAGGAGCTGCAGAGAAGAACCGAGGAACTGCAATTATTGGGCGTATAAATTCGAGAACCGAGTTGGCTGAAGCTTGGCGTTGAATGGCATCTGATCCATTTATCTTTGCTGCCAGGGGGACAGAATGACAGAAGAAATCTAGT
>PPNKS:278609105-278609405	GGTTGATTTGGGCGAGATGATCAATTACAACAAaCAAAATTCATTATTTTGACATTCTCGTGTTTTATAGCAAATCATTAACGCTGCTGAATCTACTGAAAGCTTTTATTGAATTTACTAAAAGGGTTTATGATCCTCTTTGCAGAATCGTTACTTTGCTGCGTTTTGGACAATGAGAAAAAAATCTGCTGCAGTGCAGCAGCAAGTGCCCTGAGAATGGGAGATTAAATTATAGTGATATAAAGTACAAACTAGCTCTCTTTCACTTGGTCAGGCCTTGTAATTTTCCTTGCTGGAGTG
>PPNKS:310786868-310787168	nnnnnnnnnnnnnnnnnnnnnnnnnnnnnnnnnnnnnnnnnnnnnnnnnnnnnnnnnnnnnnnnnnnnnnnnnnnnnnnnnnnnnnnnnnnnnnnnnnngGcagggCAATGGTGGGCTGGGCTGCCCGTTTtGCCAAACTAGCCATAAAaGGAGCACAAGCGTATTGTTGTGTGTGAAAACAAGGCACAGACTGTACAAAAaTACAACGTTAGATCTCTGACACGTCACACACGATGAGCCATGGATGCAGCGgTGGgCgTGGAAGCGTTCACATGTTATtATTTGTATAACTGTGTTTG
>PPNKS:327439940-327440240	AAGATGTAAAGCTACCTGTTTAGTCAAGCTATCCGAACACATATTTCCCCCCTCAAGACATGTGAGAGAGAACAAACTCAGTCTCTACCCATGAGACCACCAATCTCCTGCAGCTCATTATTAGCATAAAAATGAGTTGAGGGGATCTCATGTTCAGTAAGCTCCACTAAAGTGAGGGAATCCAAATGATAGACTACCCTACGAAATCCTCTTTGCCAGCAAAGGTGAAGACCGTGCAGCAACGTCAAAACTTATGCATGCAGAACTAATACATCGATCATGCATATAATCAGAACGGAT
>PPNKS:350171307-350171607	TTGGAGAGGTTGCTGCACTTGGGAGAAGCTTGGAGAAAGACACAACAACAATTTTTGAGACAATTTGTGAAAACTAGTGACTAGTTTAGAGACAGAAATTTTTGTTtAAAAAATTTTCCTTGTTAAATCCGTCTCTAAGTTTGTCACTAGTTTAGTGGCCAAATTTTGTTTCCTAAAATTTTGTGCAGCCACTACATTCATTTAGTGTGAATTTACATTTCATTTGGTGTGAATTTACACTTCATTTGGTGTAAATTTGCATTTCATTTGGTGTAAATTTGCATTTCATTTCTTGAAAAT
>PPNKS:471619639-471619939	GGTAATGGTACTGCGTGTAATGCAGGGAAAGGTTCGGGTACGGTGCGGCACCAGGGTACACGAATGGATTCCCGGCGATCTCCGGCTGCGGAGTCACCGGCGGAGGCGGCGGGGGgTGGgCCCGCCTTAGAGCTCCGGTGTGGCGGCGGTGGGGGTTAGCGCCGCTGCTTGAGATGTTGCCCATGGAAAGGaGAAGCCCTAATTGTGAGATGAATTGATTCTGCGCGCAGCACAGCGGTGGGTGGTGGTGGTGGTTTTGTTTAATTAAAaCTAAAAaGTATAGTATAAACAAaTAAAAAG
>PPNKS:496639232-496639532	nnnnnnnnnnnnnnnnnnnnnnnnnnnnnnnnnnnnnnnnnnnnnnnnnnnnnnnnaacatggtatctaGAGCTTAGGTTCTATTCCTTTAGATTTTTTTttCTTTTtCTTCTTGCAGAGGCCTTCACCCACCGTCGTCGGCCGCTGCCACCGACCACCAGCCCCGACCGCCGCcGGCCGACCACCGCCGTTGCTGCCGGCCGACCACCGCCGCCGATCACCGATCGCAGCCGATTGCCGACCTCCGACCGCCGCCTGCCAATCGCCGCCGCCGGCCACCACCGTCAATCGCCGCCGCCG
>PPNKS:52483339-52483639	ATGCTCAGAAACAAACTTGTCACAAGTAAAGCAAAACCCTTTCTCCTCTCCATGTACTCCGCATTAAGCAATTGCCTGAATTTTCTCCCTTTATTATTAACGCTCTTTATTCTTTCTGCAGCCTTATCATTAGGTTTGACCAACCGAACTCCATGCTAAATTCCTCGTTTACTATCACTCTTGGAATAGGTTGTAATTCCCCTTCTATTACTACCTGGATTCTCCCCAAATCACATtGATctCCTACTTCCTGAGTGATTGAATTCCTCTGTACTGCACGCTGCCCAGCTAATTACAACA
>PPNKS:59248703-59249003	TGACCAGTGTAACCCGTACAGGCCCGTTTCTAACCACACACACTTTCCACAATAGCACTTGCCATCCACGTGATCGTGTTTCATGCGCTGCACCGGAAACTATAATGCCTTTCTCTCTTCAGCACCAACTCTAGGGTTTTCTTTTTCACTTTCATCATCTTCCTTCCGCACACGCATGGCGACCACTGACACCTCCGCTCCGTCGTCACCACCGCCGGGAAACGAAACCAACGAAGGCGCTGCCAAATTGACGAAATCGGTCAACGAGCTCAACGACCTCTCCATCGCCATACAAACCTT
>PPNKS:64462749-64463049	TGCTTCTGTCAATATTTCATTTCAAGTATGAAGAAACGGAAAAaGAAAATATAAACAAAAAGTGTACCTGGCGAAAGGGCTTTTGTGGACTCCTCCAAAAAGCCTAGCAGCAGAAaGAAAATCACAATTGAGCTAATATTTAAAACACAAATAAAAAAaTTAACTGACAAATATGTAACTTTGAGAGTCTCAAAGTGATAGCAAAGCTGAGTGACCTGTTCAAAATACAAGACCTTGGAACCATCGACTAGCTCCGCTGCGGGGCATGTAAGCATTCTGCAAAAACCAAATCTCAGCGTC
>PPNKS:91098244-91098544	TTGTTTGACCAGCTTTTAGGCAGCCATGCACACGTAAAGTGTCCACATCACCAGCTACACATGGCTGCACCAAATCAGTGGCTAAGACATATGCATCATCCAAGCCCCCTGCCAACTGATCCTTTGTTGAGATTGAGTCAGCTGGTTCACCAACATGCTGACCAGCATTTGGGTTATCTACAACATGTGCACTCCCCCAGCAGTTGCTGCGCCAGTAGATTTACATGGCCCATCCTGCATATTTTGTAAATGTATTCCAGTGCCTCCATTAGGATTACCTGGCTTGCAAACCGCTTCCAC
>PPNKS:94492404-94492704	TAGATGCCAATGTTTCCACTGTGCTCAAGCTTCCATCTGTTGGGGGAAAAAAAaCATATGGAAGCTCACTTATAGAACATCAAACATGAAAGATTTGAGGGTGTTGATAAAAGAGATTGTTTTTtACCTGTATCCCTGTTAAGCTGCTCTCCAAAAGCAATGACTGGAAGAGCAGAAGCAAAGAATATGTAGAAAGTTGGAGCCAATATGCTGCCAAAGAAGCATGAATCAGAATTTTACTGATAAATATTAAATACACAACATTTAGAGGAAACAAAAaGAAAGTATGCAATGTGTTGG
>PPNKS:98251519-98251819	CATTAAAACAGCAGTTTAAAACATAATTGAAATAgTGGGGAAATTTTACCAGAACTTACAAATCAGAAGCAAGAGCATCACCTCCAGGACTGTCAATTCTGATGACGGCAGCCTTAAATTTTTTTGACTCTGAGTGGAAATGAACACTCGTGAGTGAATTAAAATAATGAATAACAACACTGTCAAAGGTTGCATTTTTGGGGAACAGCACCATTGATGGACACTAAAAAACATGATTATACTTATGTTTACGCTGCTAAAAGTGAATAGATAAGTTGCATTGCAGTTGCATACACAAGT
>PPNKS:99506779-99507079	AAGAAGCAAACCAGCACCAGCAAGGCCTAAACCCAATGCAAAAGCAACAACACACTTTGTAATCCCACATTTTCTGTTACTATTCTTCCTCTTCCCACTTCTGTGACTCTTCTTAAGCAGCATTCCCCTGTATGGGGCCCAGGGTAAGGGTGCTGGAAAGAGGTTTATCAATGACTGGTTTTTGTTtCTGAGTTGCAGGCAGAGGTTCTCGAGCTGCAGCATGTGGAGCCACTGTTTGTAAGCAAAGAGTTGCGAAGCTTGTCGAAAAAAGaGACTCACGATGTGCTCCTTCTCGCTGAA
>PPNKS:113015467-113015767	CCATCAATATGAGATCCTTCTGAAAACGATTTGTGCACCATATTGAGGCTGCAAAGTGATAAATAGTATGGGAGCATGCACATAGTTAGGAGATACCACAAAACTGTAACTCTGAATGATCATGGCAAGAGCAATCTTTGCCTCAACCATTGCCAAATTTTGCCCAACACAGGTTCGAGGGCCTAATCCGAAAGGAAAGAATGCAGCCAAATGTTTTCGAGGCTCACTAAATCTCATTGGATTGAAGCTATGGCAATCTTCTCCCCAGATTTCTCTGTCATGATGAACAGCAGTCAATGC
>PPNKS:122119708-122120008	AGGAGAAGGATTGTGGAAGAAGTGTTGCTGGGTTTGATGAGAGGAATGAGATGTGGATGCTGGATCACGGGGGTGTCTCTAGGTCCAGGTCACTATGCAGCTTCAGGGGTGGAGGACTATTTGGATCTGAGGATGGTGGGGATTCAGTGTTGTCAGGTGCTAGAAGCTCAATTTCTGCAGCCAGAAGTTCTGGGGTTAATGGAGGTTTGATGTTGGAATCCGGCAGAAGAAGTGGATACAGTGAGGCTGAGCCAAGGAGGAGTGGTTTTGATGGGGAGAGGAGGGATTTATATGAGTATG
>PPNKS:156759999-156760299	AGCAGCAACAAGCCGCCATGGGAGAGGCTTCCGCCGCCAGGCTCGGGAATTACCTTCCCGGCCACCTCAATTTGCTCGCCTCCTTGTCCGGCGGCCACGGGAACTCCGGCCGGCGAGACGACGAGCCTCGTTGAATTCGAATGCTGAGTTAACTCTGATCCATTCGGTGCTGCTCTGAATAATTCGTATATATAATTATATGTATTATGTGAGTGTGGGTTTTGTTCTGTGGCTAATGGCTATCCCTTTGTTGTTGTGTGTGGACTCTCGACTCTCCACTGTGGAGAAGCAGAAGATTTT
>PPNKS:182644742-182645042	ACGGCACACACACATGAGCTTTGCGCAGGTGAAGGGACTCATCCCAAAAACTTAAAaTAATAATAATAATAAATGTGACTTACGACAACATCATGCATGATGCAGCTAAAAAATGAAAACTAACTAACCATACCAAGAAAACCAGCAAAGCTGAATCACATTAACCTTAAGGTCcTtAACCTTCAAAAaTCATTTCAGATTTTGCTGTTACTAGTAATAACAGTGAATGCTGCAAAAAAGAATTAAAGAGAGAGAGAGAGAGAGAAGACAGTATGCATGAGATATGGACTAGGAAATGGT
>PPNKS:193016399-193016699	ATAACTGCAATAAGAATATGAATCAAATAATAGAAGCAGGGTTCACTATCACAAACACAACATAGACAAGAGTAGTATGAAATGAAACATTCAAACAAAAGTGGCATGATGGAGTGTTCACCCAGCAATTGCAGCCACAACAAGCCAACCAAACATCCCAACAGTACCATCTCCATGCCCTTTCACTTTCCGCGCAGCTGCAATGGCCACAGCCTTGTTCTTGAAAACTTGATAGAAATAATAGTAAATGCCCTGATAACATTTAAAATAAGCATTTAGATAACAACCCCACAGAAAAGC
>PPNKS:206101830-206102130	GACCCACTGTCTAGTtcTTGAAATATTGAAGTGCTTGTGCCAAAGAGTTAAAGAATATAAGGAATCACAGCTCCAAGAGGCTTCAGCATATGATGCGATGTTGCAGGCAGCGAAGCTTGGAATTATTGAGTTCATAAATGCAATGAGCAAGGCCAATCCTGATCTCTTGTGGGCCATTGATAaGAACAAGAGAGgCATATTTTCTCATGCAATTCTGAATCGTAGAAAAGATgTTTTTCGACTCATAAATGATGTGAATGGACGgAAAGAGATAATCAAATGCCGcGCAGACGCTTTTGG
>PPNKS:210640950-210641250	TCAATGAATGGGCACTGATTCGCGTCTGCGGAACGGACCTGGTGTTTTCTGACATCATCATGTGGTCTTGGCGCAGGTTCCGGCAACGGAGATGGATGATGTAGCCGTTAACGTTGTGGGgTCCGAGGTACACGCTGTTCCCAAGGGTAGGGCATGGTTGTTTGGTGTGTAACCCAGTCTGGTGCAGCTCCAAAGTCATGCATTCAGTATTTTCCCTCGGTGCGCCACGTGGCGTTTTTTTtAGTAGAGAAAAAAaGGCGTGAGGGACGGCGTTGCGTTATGATTGGCCATTTGGCTTTG
>PPNKS:265414477-265414777	CAGAGGTGTTCGTGTCTGGTTGGGCACTTACAACACTGCAGAAGAGGCTTTTCAAGCTTATGAGACCAAGAGGCTTGAGTTTGAAGCCAGGGCCAAGGCTGAGAAGAACAACAACGATGGTGATTTTGTTAAAACAGTGGCTGCCCTGGAAAATAACAGTTCCAACTATTGTGTTTCTTGTGCTGCAGGTTCTGTATCTGACTCCAAGTCTTGTACTTTGGATGACTCAGAGAGTTTGGTGTCACACACATCCCCATCTTCAGTGCTCGAATTGGATAATTCCGTTGAAAGTGGTAAGGT
>PPNKS:287205827-287206127	CAGctGCATTATTTTTGTCTGAGTAACACGTGTACCGACGAAAACGTCCACATGTGCTGCCAAGGCATAAGCACGAGTCACGAGCCACTCCGTTTCATATATATATATAGGGCCTCGTGTCTCTCGTGCTTAAATTTtAAATATTATCTGACGCTGCTCCTAAATCACATACACATTAAAAACATTAATTTTTtACTTCAACTAAAAaTAGAAACATAACATTTATTtATTTTAAATTtCATTAAAAAaTTATTCCTTTTTtATAGATTTTAGAAaCTTATTAACAAAGTATTCTACTGA
>PPNKS:30507668-30507968	AGGATCGACCTCCAAGTTGAGGACACGGGCGTCCATGTAAAGCCTTTAAAGCAGCTTGTGCAGAACTCTCTTCAACGTAAGCCACAATGACACGTGTCCCACTCTCATCTGCTGCATAAACTCCCTTCAACTCTCCGAATTTGCAGAACACAGATGCAATGTCATCATCAGAAAGCCCCACTGCGGGCCCACAATTGGCCACGAAAAGGTTCGAACTGGATTCACCATCATTCTTGGGACGCCcAAACCTTGGCAAACCCATCGCAATGCCCCAAACGATGCTGCATAATCAAaTAAGaC
>PPNKS:332189201-332189501	AAGTtGGTTACACCAAAAaGTATCTTATGCTGAAACAaTTTTAATTATGACAGGAACCCATaCCAAAAGTGGTCACAATATATTAGGAGATGGACCAAACCATTTAGtAGTACAATTATGGAGACGTTTATGGAAGCAGCTAGGAAGCTAGCAAGAaTaGATtGTACCGAAAaGTAAAGAAaGAGACAGTAGGATTAGGAAACCACACCACAATGACTCATCCGCAGCATGGCCTACTCAGGTTTCAGTTTCACGTCAATAaCAATTTAGTACGTTGGAAGTATCATCCAATTTTCATCA
>PPNKS:339905823-339906123	ATTTTTAAAAATATTTATCATCAGCCAACATATGATTAATTATTTTTAGAAATTATAATTTTCATAATTCATGATTATTAAGAATTATCCTGAACATTAAAAAAAAAAAAAaTCTTTCAACTGAAGGCATCCGAAGCAGCTGAAAATTTTTGGTGGTTCCATACTTCGATAAGAAAGATTTTTCCCATATTTGATTTTGCGACCGATCTCAAGCAGGCTGCTTTATAAAGAACACTATTCTTTCTAAAAGACACAAGAAAAGCAAACTTTCTTGTTGAAATAGAACAGAAGTTTCTTTTC
>PPNKS:390251820-390252120	GGTTTCGCTTAGTCTCATTTTCATAATAaCAATGCTATATGGTCTCATTTTAGGCTGCATATCATGTTTGTGTTCACATCACTCTTGCTACGTGAATTTCTTACATTTTGtATTATTGTGAAATaGGAGGCTGCAGCACTAGCGGCAACCCAAGTTGCTTTTGtACTACAATCTGGGCAGCGTAGAGGATTACAGTTTGCAATAGCACCAGGACCACCCACTGTACACCAGGAGCAAGTGTAATTTGCATGCTTTtATtATGAATGAATCCTTCCcATGCTTtGTTGAAATGCCGTGAAT
>PPNKS:410121781-410122081	nnnnnnnnnnnnnnnnnnnnnnnnnnnnnnnnnnnnnnnnnnnnnnncttaccctccgatcctcctggctcgcggctcggcgcagcaactcgctgcttcggcttcatctccttggacgctcctcttggccttgccttttCCTTTCACCCTATCcATGCCACCATCtCTCGCcACGTGgCGTATACCAaGGATTTGGGGAACATGATTGCTGCGACGTGTCCCTGTGATCTGCGAATTGGAAGCTTCCATGCCATTGATCACAGCATtAACTGCAGCTTCGCACTGGGCCCACTCTCCGGT
>PPNKS:410121782-410122082	nnnnnnnnnnnnnnnnnnnnnnnnnnnnnnnnnnnnnnnnnnnnnncttaccctccgatcctcctggctcgcggctcggcgcagcaactcgctgcttcggcttcatctccttggacgctcctcttggccttgccttttCCTTTCACCCTATCcATGCCACCATCtCTCGCcACGTGgCGTATACCAaGGATTTGGGGAACATGATTGCTGCGACGTGTCCCTGTGATCTGCGAATTGGAAGCTTCCATGCCATTGATCACAGCATtAACTGCAGCTTCGCACTGGGCCCACTCTCCGGTC
>PPNKS:410121844-410122144	cctggctcgcggctcggcgcagcaactcgctgcttcggcttcatctccttggacgctcctcttggccttgccttttCCTTTCACCCTATCcATGCCACCATCtCTCGCcACGTGgCGTATACCAaGGATTTGGGGAACATGATTGCTGCGACGTGTCCCTGTGATCTGCGAATTGGAAGCTTCCATGCCATTGATCACAGCATtAACTGCAGCTTCGCACTGGGCCCACTCTCCGGTCCAAAaCAGGCCCATCGACCCATACGtCGGGTTCACAATTCTCCCGCATGCCTCGAACATTAG
>PPNKS:41110985-41111285	TAACTAATATCCTACGAAATTAATAATGAAATTCTCTATAAAAAaTATATTTAAATGTATTAATAGCATTTTAATAAATAAaTAAAAACATTTAACATTTCATTTCCTAACTaGAATCCTTTTAGCACTAGTTAGCAGCTTCCATGTTGtATTCATTTGTGTTTCTTGTTTTTCACAATATCACAACTCATTTCCGGATGGTGAGTAGCTAGCTAGCTAATCAAGTCAATTTCTATAAaTAAATGAAAAGGTTTTGGGCTTCTAACTAaGAATGCTTAGTGGCATTGTTGCTCCTTTAAA
>PPNKS:41628785-41629085	ACAAGACTGATGATGTCAATTGTGATTAATGTATGTGCAGCGTGCTATGGATCTATTATTGTGTAAGCAGGACGGGGATCGATAAAGGCGATAATAATATTACTTTTACATTAAATTTTAGATTATTCTTACTTAAATGTGGATATAAGGTGTACAACCAAAAACATGCACATAAACTAATAGGGCAGCAATCTAATTGAGTCCAATTTGTAGTTATGTCACTGAGATAAAAATATTTTGATAGGGTTCATCTCATTCATATTTTGTGGCAATGCTATGATTATGTAACCATTGCAAAAT
>PPNKS:431379736-431380036	AtACATATATATTACTATATGgCcACCCCcTAATATGCTTTTGATACTTTAATTTTCATTTATTATAAATTATATATTATTTATTCTGGCCCCCcAGTATTGAAATCCTGGCTCCGTCCCTGCCCATCTGTAAAAGTGAAaTTGCAGCACTAGAGCCTGATTCCACCATGATGTGCAAGAAGTTTCTAACATAGTGAACCCAAAAaGtGCAAGTAGGCAGCCACAAAaTCAGAACTAGAATTACGTATTATACTATGAAGCCAAACCAGACGagCTGACACCACCAGCAACATTtAGTTT
>PPNKS:441062566-441062866	TCCTTAAAGCATTTGAAGTTTGATCACCCACCAATCAATAAGTTAGATTTCATCTCGTTTTAAATAATTTTCACATGCTACTTAGTTTCATTGCTATGGTTGAAGAAATTTGCATTCAAATTTTGCAGGTGCTTAATGCAGCAATGCTACACTGGCCAATGCCTAATGCATTATATGTTGAAGGTTATGCTCTTGATCGTTTTGCAGAAGGGTTATGGGCCTTACAGCCCGTTCACCAAAACaGGGTATGACTCAAATTTTATATTCTGAATGTGCTGCATCCTTGACTGGTTTATGTCA
>PPNKS:460837204-460837504	CGTGGTTGAAGGCATGTAACTGAGTTGTACAGTAAAGATAGTGAGTCATCTGTTGGTAAAGATAACGAGTCATTTGTTTGTGTCCCTTAGCAGCTGAAAGAAGAACAGGAATTTCACCACGTTTTGTCTTCATGACTAGAAGCTCTTGCCCTTGCCCTCCTCTCTTCTCTACCATGCACTTTGCAACGTCAACATTTCCAGTTAAATCAGCAGCAAGTGCAAGAGCAGTGTAATCAAAGTTGTCTTGCATTTTCACTAATTTATCTTTCCCTAACTTAaCTAACTTCTCCACAATGCGTT
>PPNKS:52327908-52328208	AAAGACAGAAAGTGTTGTTGTCCTTCTTTGTCGTGAACCTTGCTTGAGTGTTAATGCCTTGAAGGACATGAATTGGGACCTTAGTCAGTGGTGCCCCTTGATTGATGATAGGTGTTTCCTGCAGTGGCTTGTCAAGGTTaCTACTATGCCCCTTTGTGTTAATTTAATGTTATATGTTTTGTCCATCCATCTTTGATACATCTTGTTtGTTTGCTGCAGATCCCATCTGAACAGgAGCAGTTAAGGgCTCGTCAAATAAGTGCACAGCAAATAAACAAGGTGGAAGAGTTGTGGAAGACA
>PPNKS:62032767-62033067	ACTCTTCATATTTTGATTAATGATATCCATATGGTTTTGGTAAAACTGGGTAGTAATGTAGTTTTATTATCTTGGTCCTGTGTGTTTTGATGGTTCTGGAACTATGGTGTACTGCAGATTACATCATTTTTAGTGTTGGAAGAAGTGCCTCCTATACTACTCATAGCTATTGGATTGGACAATGGTTCTATTTACTGCATCAAAGGAGACATTGCGCGGGAGCGTATCACCCGTTTCAAGCTTCAGGTGGAAAACAGCCATTTGGACAAAaCTCTTTCTGCAGTAACTGGACTTGGGTTT
>PPNKS:72553593-72553893	TCTCAACAGATGGAAGGCTGCTTTAACTTATGATCAGTATTCAATTATGGTGTCATGTCGATGCAATTATACATGTAGGTTTTTtGCCCCCTTGGTTTTCTGTTGTGCTATCTTTTGAATGTAATGTGTTAATTAGTTGTTTTTtCCATGTTTTTtGCTGCTTATTCTAGTATCAAGGTTGTTTTTTAAGCAACCAACCAGTTGGCGACCACGTACCTCAAGGGATATAAAGATATCTGTTTATTCCGAGATGTCAAGaCAGTCTCCTGCAGCTCAAGAAAAAACCTaCAGACTTCCTGT
>PPNKS:82995294-82995594	CAATTAACTAGCATATTGAAGTAAATCCCAAAAAAACACACTTGTATCTGTCAAGTAACAACCATTGCACGACAATTTTCAACTAATTTAAATAAGTAAATAGAAAAACTTACTGATATAATAATACGACCATATTTTCCAAATGCAGCCTCTCCTATATCTGGATAGCTATTGATCCCTTCTCTGCTTTCAAAACAGTATCTCATAAGGGTGGCTGTATAGCAACAAATGACTGCAAAAAGAaCCATCAGCACCATGCTCACCCAACCAGCTTCTTTCAATGTATAAGGTGTAGaCAAA
>PPNKS:92121685-92121985	GTCGGAAGTAAATTATAATGATTTAGATCGACTAACCGAATGTAGAAACACCTTTCCATCCTCCATTGTCTTTAGAGAAAATGACTTATCCTTATGCTGCAAATGAAATTACATCACAGTTATTTACCCATGACAAATGTATGGACTAATGTATACAATATGATCAGTAGGGGAATCTACAATAAATGTTTTAACATTTATCCAGTGTTGCAAAACATACCACAACCGAGCAAATTCCAGGATATAGGCCATAGCAAATAGCTGCTCGTATGAGATACTTATCATAGCTCCAAGCATTGC
>PPNKS:99410961-99411261	GTGAAGGAGAACGTCCCCATCGGAATGAGCCTCGCAGCCTCTGTCGTGGGGTATGTTGATTCCGCCGATGATTAGGGGGTAACCGGGTTCCAATCGGTGGAGGTCAAAGCCGTGGCCGACGCGAAAGGGAAGGGCCTTGGAGGGGgTGGTGCTGGCTGCGGATTTCTCGATTTGGATGGAGGGGgTCGGAGTTGAAGCCGCAGAGGCAGAGGCAGAGGCAGAGGCTGAGAGACGGAGGGTGTGGTGTTGGCAAGGAAAGGAGAGAAACCGCTGAGAGGGTTTGGGTGTGGTTGTTGTGAA
>PPNKS:99822494-99822794	GGTCAGGCATGAGCTTTAATAAACCAATTACAATAACTGTGTAAGGGAACTGCTATTCACCTGAGGTATATAAATAAAAGCCACCATGTTTTCTTTCTAAACTGCTACAACAGAGAAATGAGGTTCAAGTGCAGCAGTAACCCAGTCAAATTTCCTtATCTTGATAGAACTTTGGTGAAATCATATATTTGAAAAAACTCATACACCAACTCTtGAAACATAATCATTCCAGTTTGCAACAAAACAAAGGCCCCTAAATTCAATCTCCTCATCAAATAATCTCAATTCATCCAGGGCTGC
>PPNKS:152552231-152552531	GGAGGTACTCTCCTTGCTCGGGATAAAGAATTCATCGTTTTCtATAGAGGAAAGGACTTCTTGCCAGCTGCAGTGTCGTCAGCAATTGAACAGCGGAGGAGTATCGGACTGTACAAACTGAAGACTGGAAACAGTTTGTCAGCTACAGTTACTCCAGACCTGAAAGATGGAACCATAGAGTGTGATTCTGAGGCAGCTATTAAAAATACTAGCGTCAAACTGTCAATGGTATGATTTCATTAACAAGCTCCAGTTTGCTGTTTTtCAAATGTTATTTTGGAGTTACAGATGGTATTGTAG
>PPNKS:168127248-168127548	AAAAaGCAAAATTAGTATGGTTACCGTACCGGTGAAGAAGCATCTGGAAGAATCTTCTTGAGCTGCATGAAAGCGAAGTTGGCAGCTGCTTCATCAGACATCTTTTCGATGtCTTTGGCAAGCCGCCCAGAAGGCATGTAAACAAGGACAGGATGACCTGCAGCCTTGTGGAGATTAAGGAAGTAGCTACAGGCATAAGATGTGTCTGCAACCACTCCCAAAAACTCCACATTAGGCCAAAACACATTTTCAAAGTGTAAAATGATTTTATTCTCGAGTCCAATCCCAAGATCAGCTATG
>PPNKS:174139676-174139976	ATTGCACCGGCTTGTGTTCAGCCTGTAAACCTCCCTTTTAGTCACCTACTAAATACTAGAGAAAGGAAGTTTATGCATAAGTGTAAATGCTGCATGGTGTGTACTTAACTTGCATCACGTTAGGACCCCTGATTAAACATTAGTTATTCTGGTTTGAATGTATATGACGGGTTCATATGGAGCAACAGATAGGATCTGCAATTTGTTGTGTTCCATAAAAaCAAAGGATAAATGTTTTGAATAGAGGAGCAGCACATGTATGTATCCAATTGGACTTGAACCATGTTCATACTTGGAATC
>PPNKS:181617119-181617419	AGATAAGACGAAAAGTTGTGTCTATGATTTTCATTTATTTATTTGCTATTACAGTAAGCAATGCAATGAGCTCCAGAGCAATTCATAAGGCCTTACTTGAATCAGCAGCACTAGTGGCTGCCAGCGTCCTCCAAGTTTATCTTCTTCGTTGCCTCTTTGAGAGAAAGCTTGCAATATAGAAAGTCCAGTATCAACTGCCACTATCTGTACTTTGATTTTGTAGCATAATCTTGTTAGTCCACTAAATGTTGTTGACCATTACAGGTTACATTGCACACATAGGAAACACCTGATTGAAGA
>PPNKS:189562131-189562431	TTTTCCACGTGGCTGTCAAGTAAATGACTGCAGCAATGTTCCGTAAGTTTGTTTTGTGAGCAGAGACATTTCTTTGATGATATATGTCACCATTGCTTGAAATGCAATTTCACCCGAAGAAGCAGATTACTTGAGGGCTTCATAATATGGGGGCCCAGACTAGTGAGAGTGCAGCGTCATAGTTGTTGCATATCAGCTTTATTATTCTGTTAACCATTGCTTTTTCCTtGGTGCAATTTATTGTTGTTAGCCTTAGCCATTGATGCTGTCGGCTTGTAGCTGTTGTCATGTTTTGCTTTG
>PPNKS:209608655-209608955	ACAAGACTGAGGTGTTTTGACCTTTATAAGTTGCACTCATGGGCCGGAGGGTTAACCGAGTTTGCTGATGGAAGAAATCAGGAGAGTACTAGTGAAGCTGTTAATGCATATTATTCTGCTGCCTTGATGGGTCTGGCGTACGGTGACACACATCTTGTTGCCGTTGGATCAACACTCACAGCATTGGAAATTCATGCAGCTCAAATGTGGTGGCATGTGAAAGAGGGAGATAATCAGTATGGTGAAGATTTTGGAAGGGAGAACAAGGTAGTTGGTGTTCTTTGGGCTAACAAGAGGGAT
>PPNKS:209608662-209608962	TGAGGTGTTTTGACCTTTATAAGTTGCACTCATGGGCCGGAGGGTTAACCGAGTTTGCTGATGGAAGAAATCAGGAGAGTACTAGTGAAGCTGTTAATGCATATTATTCTGCTGCCTTGATGGGTCTGGCGTACGGTGACACACATCTTGTTGCCGTTGGATCAACACTCACAGCATTGGAAATTCATGCAGCTCAAATGTGGTGGCATGTGAAAGAGGGAGATAATCAGTATGGTGAAGATTTTGGAAGGGAGAACAAGGTAGTTGGTGTTCTTTGGGCTAACAAGAGGGATAGCGGAC
>PPNKS:231370100-231370400	AGGGTTTAGAGTTAATTTAGCAACTTATTTTtCTTAGTGGTTTATTGTGGCACTTTGGTGTGGCTTGGCCACATGCCAGCTCCAAGCATCTTtACTTTCtAGTTGATTCCGGTGTTGtCCCTTTTCAAGTTAAGTGATTTGACCTGGTTGAGAAGAGAAAaCAaGAACAGCTACAAAAaCTCAAGCAGCTAAAGCATTTATCTTGCGTGTCACATACACACATGCGGGGAGCTGAGGCAATATTGGATAGTGATTCCTCTACATTCGAACGAGTCACAATGATTCACCATTTGGAGAAAT
>PPNKS:245658500-245658800	TtGTTGATCAGGAACAAAACCTAATTCTTTtAACTTCACTCCTAACCAGTCCAGCTTTTGATAAATTTTCTCAGTAAGATGATGTGACCTATCTGCAGAGAGAAATTCATGCTTTCGTCCTTTTAAGGTTAGCCAACTGGATCCTGGTTTTTTCACAACTCCATTATGTTTCATTTTTCTCCGTATCCAAGCTACTTCAGCCCATCTTCTTGAAGATGCATACAAGTTTGATAGCAATACATATGCAGCACTACAATCAGGCTCCATTTCAAATATCTGATTTGCAGCTCTTTCAGCTAC
>PPNKS:245659439-245659739	CGTCACAAGAGCCGTCCATACCACCACATTCTTACAAACTGCCTCACCAAAAACCCTGCACGCAGCTTCCATCTGTTTGCAACTTCCATAAAACGTGACGAGCGAAGCAGATACAAATTCATCAAAACACCAATAACCCAGCTTGAACACAGAGCAATGAATCTGAATCCCCACACGCAAAGCCGATATCTTAGCAGCAGCAGACAACCCACAAACCAAaCcAACAGAAGATAAACACACACCAGAAGCCACCATGTCACGGAAAAAAACCAATGCTTGCTCACTCTCCCCATTGTGATC
>PPNKS:245659650-245659950	CAAACCAAaCcAACAGAAGATAAACACACACCAGAAGCCACCATGTCACGGAAAAAAACCAATGCTTGCTCACTCTCCCCATTGTGATCAAGCCCAGCAATCATAGAGCTCCAAGAAATCACATCCCTGAACGGCATTCGGCGGAACAACCGCAAAGCATCATGAACTCTACCATTGCTACAATACCCATGAATCATCGCATTCCACGCAGCCACATCCCTATCCGCAGGGTCCATTCCCCAGAACAAGGCTTCAGCCTCGTCCACAATTCCAACTCGCAGTAACCCATCAAAGAGGGTA
>PPNKS:248303724-248304024	GAAACACAACCCTTGGTTTCCAAGCAATTAATCAACAGGGGCTCGTTTCCAGTAGAAGCTTTAGTAACTCCAACCGTTCAAGATTTTTCCGATACTCCTCTTATTGGCGATGATAAGATTGGAGTGTTATTGTTGAACCTTGGAGGTCCCGAGACTCTAGAAGATGTGCAGCCTTTTTTGTTTAACCTTTTCGCTGACCCAGTAATCTAACTTTAATACAATATTCATTTGAGCTAATTGTTTTTACCACCTTTCCTTTGGGTTGAGATAGCCCAAAGCTTTTGATTTCTTATTTTTGAT
>PPNKS:25159844-25160144	GTAAAATAAAACCAACTTCATCACACAGCTGGAGCCTCTCCTATCAAAATACAAAAaCATAATAAACTTTTTGAAACCAATTCTTCTTTTCTTCTGTTTGGTTAAATCTAATCTCTCTCTTTGAACTGTACAAAGCAGCAAGTAATTTTGCAATTCACAAAGATCTGTTACTCTTTCTCTCTCCTTTCATTCAGCCTGCGTTTTCATCTGCATAACTTTAAGACTCGAAGTCGGAACCGATTCTTCGTCTGCTGCAGAATCAGGTTACTACTTCATTTCCTTTTtATTTTTCTGTAACTT
>PPNKS:265907738-265908038	CACTGgAAAGgAGCAGCTGAGATGGTACTAAaGATGTGTTCAaGATACTATGATGCTTCTGGCATTGTGAAAGATCTTGACAATGATAGCATGTTGAAGTTTGAGCAAATTATTCAAGGTATGGCAGCTAGTAGTCTtCGTTGCATTGCGTTTGCACATGTAGAAGTAGCTGAGGAAGAGGTTGAAGATGAAGAAGGCAACACAATGGTGAAAGTGAAAGACAATGGTTTAACATTGTTAGGACTTGTGGGGATTAAGGATCCATGTCGTCCAGGGGTgAAGGCAGCAGTGGAAGCTTGC
>PPNKS:274987056-274987356	TATATATATATGgTTtGATATAAaTAAaTATTAAAaTATAGTAACGCAGCGCAGGCGCAGGCACAGGCACGATTGGTGTGATATATATTCGTATTGGCAGTAGTGTCTAGGCGCTGACATTTGGTTTATATACGCGAAGCTGCCATTTGCAGTCTTTCACTCACCAATTTCATTTTGCTTCTGAATTTGAGAAAAGTCGCGAAAATGAGGGAAGAGGTTATCAGCTCGGGAGGCACCGTTGATCCCACACCTGCTGCCAGGTACTCTACTCCCCTCTCTCCCAACCATTCAATTCTTCCC
>PPNKS:316895296-316895596	CGCCGGATTTGGAGTCGGACGGTGCTTCCCGTGGCGGTCGTGCTCGGGATCGTGCTTCCGTTCCTGTTCGTGAGAGTGGCGATCTTGATGCTGGAATCTGCTGCGGCGTGTTCCTCGTTCGGTAATCTGTTCCCTCGCTTTTTCACTTTCCTTTCTATTTTTGTtGCTGCTGTTGTTGTTTCTTACTCTCACACtCACTtCACTtACTATtAGAAGTtCGGTAAaCGaGTAACTTTtGCTTtaTCATTTTTtACTTTTTTTttttAatAAATTTTTTtGAAaTAATtATTTTATTTTtCG
>PPNKS:340936675-340936975	GAAGAAGAAGCCTAACCTTGGGATCGGTACTCGGAGGCCTTGATGCGAAAATCGCGAGCGACGAGGCGCGCGGCCTCGTCCTTGGCTTTGGAGAGAGTGATGAGATGGTGCAAATGCGAGACGCTGCGCGGCGTGTACTCGAACTCCGGAACGCTTTTTCCGGCGGCTTCGAAGGTCTTCGCCAGCCACTCCTTCACCTCCGACATAGCCTCTTTCTCGCCCATTATTGCCTCCACAGTCTCGCGATGAGGAGGAGAACTGGAGAAGAGTGGTTTCTACTTTCGTCGTTTGTGACGGACG
>PPNKS:373984842-373985142	TTTGGCGGCGGTGTCGGCGAGGAACAGGTCGGCGTCTTTGGGGATCAATGCGACCACCGCGAGCGGGTGGCGGAGAAACTGAGACGGCGTGGGCGCGAATTGTTTGTCGAATTTGGTTTAAGCGACGGAGACGTTGGCGAATTTGCAGCGCGTGAGAGTGGGAGTGCGGGGTGCCACGAGTCAAAGCAGTGATAGAGAACACGGCGATGGTTAGAAGAGGAAGGTGTTTGGAGATTCCAGTGATTGAGCCTCCAATtAGAGAAAGAGGAAGAAGGGGTTGGTGGTGGAAGAGAGAGAGGC
>PPNKS:410728970-410729270	AAAGTGAAAAATGGTGGCAGTAAGGTGCTAAGGAAAGAAAGGTGTCCCACTGCTTTTGGCCCCGGCAGCCACCAAACAGAAGCTGCTACATACTGATATAGCCCTTATTTTATGGTGTGGGAGGGGATCTCTTCTTTATTATTTTTCTCATAATTTTCACAACTGTAGATATCATACTGTGCTGCCGCGATAGGGATGCTTCACTCCCCCAACCCAATCATGGCCGTCCACCCACTCTCATCCGTTCATCTTACCGCCAAAGTTATGAATGGTTCAGTCACCAGTGACGCCTTGGCTCTT
>PPNKS:43210191-43210491	TAAGGTTTTGAAAAGTGATGGGAAGAGTGCGTGTTTGTTAAGGATCCATGAACCTGACATGACACAATCCTATGTTTTGGTGAAGCATAGCCGTTACAAAAGCTAGAAAGCTGCGTTTGCATTGTTAACAAAaCAaGATGATTaCAAAAATGAAGAACAGAAGAGAGTAACAAATAATTACATGAAAATCAAAAACGGCAGCCACAAAAGAGGTAGAAAAAGCATGCAGTGAGAACGAGCAGAACGGCCTCAAACGCAGACACAACCTTAAACGCCACGTCGTTTAAGAATGAAACCGGC
>PPNKS:452449314-452449614	nnnnnnnnnnnnnnnnnnnnnnnnnnnnnnnnnnnnnnnnnnnnnnnnnnnnnnnnnnnnnAGTTtATTATAAGATGAAGGTGAGCATCGACATCGGCACAATGAAAAGGTTGCTTGCTGCGTTGTGACCTGGAGGTCACAGGTTCAAATCCTAGAAaCAGACTCTTtGTGGGGgCAATGCTGCCTACTTTTTACCTtACCCAAaCCCCATTAGGTTGGAAGCCTACGAACTCATGGTAATCAATTTCGAGTGATAACTCGTAATAACTATCTAGTTTATGAGAATGTTCAGCCTCTCCT
>PPNKS:454634348-454634648	TCCAACATTTCATTCCCTTTTCCCCACACAATTTACCCAAAAACACGTTCTCATCTGTAAAAATTTTCTTCTTATTCTCTATTTTTTTTtCAACATGCTTTGACGCATTGCAGACGAAGCCGCAACGTTGCGGACATAGCAGCTCTTCGTTGCAAACTGCAATTCGTACCACGCTTGGATTGAAGCAGTGAGAAGAGAATCTACCATGGAACCAACCTGTGCTGCTCGTGCCATGGAATGGAGCATTCAGCTCGAAATGGGTCTCCGTTCTACCAAACCTGGTTAGTTAATTCTCTTCTT
>PPNKS:457202592-457202892	CTGCCtAGGGTTTTTtGCGTGCAGCCTCCCTCCACGAACGtCGACGGCGCGGCGAACGCTACTATGGCATCGTCATGGCTAAGGTGGACGGCCGGATATGCAGAGGGAAGGAGGAGATAGCTAAACAGGGAAACGAAGAAAGGGAGAGGCTGGTGGCTGCCACCAGAAATCGTTTCCGACGGTGGCGTGCAGTTCGTCTCGGTCGAGCATAGTAAAGGTCCACGAAAAAGGCTAAAGGCCGACGATGCCGCCAGCGGAAATCGCCTCCAACAGCGCCGCGCGGCGGTACACGGCGACATT
>PPNKS:457202760-457203060	ATCGTTTCCGACGGTGGCGTGCAGTTCGTCTCGGTCGAGCATAGTAAAGGTCCACGAAAAAGGCTAAAGGCCGACGATGCCGCCAGCGGAAATCGCCTCCAACAGCGCCGCGCGGCGGTACACGGCGACATTCGCGGTGGCCGGAAATCACCTCCGGCAGCGGTGCATAATGGTGTTCACGGGAAGCACCATTTTTTGGTATTGTTCATCAACCCTTTTTATTTtATTTTCATCTATTTTTCTATCTGGATTTTTTtACTtGTTAAATGCTTTATTGAGGTTTGAGAATGAGGGTTTCGA
>PPNKS:69334325-69334625	TTTTCAATGCGTTTTTGTGTGTGTATTGTATGCAGCAGTTCGCAGAATAGGAGACCACAGATCAAGCCTTCCGCGGAGAGAGGTCTCCCTCAGAATCAAGTTGAAGAAGGAGACACGGAGGTTTTATCGAACAATGAAGATTTCGTGGAAAGCTCGAATGATACGGCCGCTGCTTTGGTAAAATGCAACTTCTCTCTCTCTCTTTTTTCTGTGCGGTATTTtATTTCTAAATTTAGTTCCGTGAGTTGGTAAAAAAaGAGGAAAAAaGAAAAAAaGAAAaTAATACATTAGGAAGGAGAA
>PPNKS:82214427-82214727	GCTGCTGCTGAGGTAGATGAGGTGgTGGCTGAGGGTACTGGGGATGTGGGGTCTGTTGATATTGTTGATGTGGCGGTGCCACGGGCTGAGGATGTGGCTGCTGTGATAAAGGCAGTTGGTATTGCTGATTTGGTGCTTCCTGAGGTGGTGGGAAGTACGTGTCTCTCTGGGGGGCAGCTGGAATCTGGTTCTGAGAGTATTGGTTTGGAATTTGAACTGGAGCTGGTAAACCCTGTTGTGGAGGTGCATTAGGGGGAGGAACAGCAGGAATTGATTGTGGAAGATTAGCAGGGGTAGGAA
>PPNKS:83327408-83327708	CTAATTTCTAAAGGTGACATTGGCTGCCCTCGGGGAAGTTTTTGAAGCTGCACGTGGCATTATGGGTTGGCTTGGGGATTGTGCAAAGGTTAGCTGTCTTATCACAACAATATGTTGAATTCCAAATGATGCTATCGGTCCTATTGGTTACTATTGTCACTTTGCATGTGGGATATGCGTATATTGTGTGGCTGCATTTTTCCTTTGCGTGTCTCTTTTCCTGAAAGGTGGAGTTCTGAAACATTCTACAGGTGATTGCTTATGAAAACCAGGCTGTTTACTGGACCACTCCTCTTGGTC
>PPNKS:83327424-83327724	ACATTGGCTGCCCTCGGGGAAGTTTTTGAAGCTGCACGTGGCATTATGGGTTGGCTTGGGGATTGTGCAAAGGTTAGCTGTCTTATCACAACAATATGTTGAATTCCAAATGATGCTATCGGTCCTATTGGTTACTATTGTCACTTTGCATGTGGGATATGCGTATATTGTGTGGCTGCATTTTTCCTTTGCGTGTCTCTTTTCCTGAAAGGTGGAGTTCTGAAACATTCTACAGGTGATTGCTTATGAAAACCAGGCTGTTTACTGGACCACTCCTCTTGGTCTTCCTGTTGTACAACC
>PPNKS:88548119-88548419	GTAAATTGAAGTATCGGTGCTTCATAGCTTTAACCCTTTTTGATTTTCATGCCAATGCAGAAAAACAGCTCTCATGTTGGCCCTTTGTGAATTCCTGCGGGATAACTACAGTCTTGCAGCTGTGAGTTTTTCAATCTTCTTCAAATTCTGTTCTCTTTCAGTTTTACCCTTAAACGTGCTTCTTTGTTTCAGGTCACAAATGATATATTCACTAAAGAGGATGGTGAGTTTTTGGTGAAGCACAAAGCACTTCCAGAGGAAAGGATACGCGCTGTCGAAACTGGGGGTTGCCCACATGCT
>PPNKS:103733234-103733534	CATTTTGTTGAATAGGTTTATCATTCTTTGTTATTCTTCTTAACTCCTATTCATTGTTATTCTTTTtCTTTTTtCtATTCATCTGATTtACTTTtGCCTGAAAAAGCAGCAAAAaCCATTCTTGCATTTCATTTTtCTAAAAaTAGGGAATAACTATATCACAAAATGGTTTGAACTCATACAAGCCGTGTAAACGGTGGTTCATGAATCATGATGTGACTTAGAGAGTTTGTTCTTGGACGTTGCCCCTTGAAAAGGCATTAATGGCGCTTTGTGCGGATGAAGCCGTGAAATGGTGGA
>PPNKS:106115285-106115585	CATCTTAATCTTGACTATTTAAGCATACATGGATTTGTGTATATGAGTTTAGTTTGCAACTTTGCATAAGATCTTCAGTTGGCAACATGGATGATTTATGGTTTTCTAGTTGCGTTTTGATGTGACTTAGAAGTTGAAAACTATATATCCTTCTGCAGATGAACTGGTCTGTGTCTGAATCTTGGGGCATGCTTTGGAATGGCTCTGCATAGAACCAATGGTGAATTGTTCAGTGAGAGAAGAGGCATCGTTGATGCTGTATTCAATTCTTTTGGAAAAAGCGATCATGGCTCTAGAGTT
>PPNKS:106683259-106683559	CAAACAATCGCCGGCGCAACCACAAACAGAAGAAGCTGCCCCCGGTTGTCACTCGCCGCCGCAGCAGCAGCATCCGCAATCAAGCCCATCTCACCAGCCGAAGCTTCCGGGCCGGACACCAGGCCCGAGGCTCCCAGGCCAAGCCCAAGCCCAAGCCCAATTaCAACCCCCTTGGTGCTCCGCATGCGGTTGAGCTGGTTGAGCGCAGGCTGCAGAATGTTAAAGAGGACCCACGCGATGgCGGGGATTAtCGGAAGCAGCAGCGCGAGGCCGCGGTTGTCGCCCTCCGCTATTTGGGCG
>PPNKS:131057600-131057900	AACCATCAACTATCATTATTTTACTCAGTTCTTGTGGCTCTGATTCGATGTTACCTCCGTAACTGGCGATAATTAATTTTtCTAATTTGAGGATGTCGGTGCCGCATTCTCGGAGCCTTTGTTCTGATCTTCTATTTTGCTGCTCATGGGGACCTTTCCGGTCGAGGAACTCGCGCATGTAGCGCCATTTGGTCTCTTCCATTCGCTGCAGGTGGCGGGTGGTTCCTCTGTGCAAGGGTCCAATGGAGACCTCTTTGGGCTTGAAGGCTGCGACGTTTGGGACACGAAGCTCGTCGGTGA
>PPNKS:131057752-131058052	CCTTTCCGGTCGAGGAACTCGCGCATGTAGCGCCATTTGGTCTCTTCCATTCGCTGCAGGTGGCGGGTGGTTCCTCTGTGCAAGGGTCCAATGGAGACCTCTTTGGGCTTGAAGGCTGCGACGTTTGGGACACGAAGCTCGTCGGTGACGGTTGAAATACTGCAGGCTTGGACTTGGCCGTGGTAGAGGGAACCCAGCATCACCTCGATGGGAAGCATCCAACTGGAGTCGGATTGGCTCATCTTGGATGGGAAATTGAAGGGAAAGAGAGGGAGAAGGGAGAAATGATTGATGAAGCAA
>PPNKS:133484409-133484709	TGGCAGCTGCTTCAGTTCAACTTCTACATGCCATTTGCACATACAaGTAAGTGTACAAGCATGAAAAGTTGGCTATTCGAATGTAAATTTGATATCTCATAGAATTGCTTGTTAATCATGCACAGGGACTATGAAACGTTGAACCATCAGATGCTGCAAACTCTGATCAACAAGGTTAACAGCATGCAAAAACAAAaGGAGTTGCTATGGGACGTGGATACTGATTATGATGAGGATTGGTCTCAATGGGTTGATGCCGATTTACCGGATGATGTGAATTGCCTTGATGATCCTGACTAT
>PPNKS:133486602-133486902	AGCTTAAGGGTGTTTGATGAAGGACTTGTTTGATTAATGGCAACATGCTTTGTAACCATCTACAAGCAAACAGGTTTGCAGCCAAGCTCTAGGGACTTCTTCACTGCATCAACTACCAGTTGAGTTTTTCTACTGATTTCAGGCCACTTGGTAGAGGGTCGCGACCCACAATCTCTAATGCTTGCAGCAAGCCTAGAAAACTCTTGCACCATTAGAGCTTCTTGTGGGAGCTCAGTGGCCACATGAACTTCCTCTGGTCTCACGTTCCACCCAATGTGAAGGTCAACAAACTTGGCACCA
>PPNKS:140092293-140092593	GTCTTACAAGCACACATCCTAATATCACTTACGCCACACAACAATTAAGTCAATTCATGAGCAATCCTACTTAGATGCATTTTTGAGCAGCCACGAGAGTCCTTTGTTATCTTAAGAGCAACCCAaGGAAAaTTTTTATGTTCAGGTGTAATtCTCATATCCAAATTTTTGGTTCTAGTGATACAGATTAGaCAACTTGTGTTAATTTAAGAAGGTTTGCTGCAAGGTTTATTTCTTGTCTTTCTTGGAAATTCATTTATTtCTTGGAGAACAATGAAGCAAAACACTGTATCTCACACA
>PPNKS:143499998-143500298	CCAATTCGTTGGAGGTGAGTGATGCCCATTTCTGATTTTGTTACTTTTCTAGCAAATGGGATGATGACATGGTCATAAATTGGTGCTAAAATCAAGATAAAGACCAATGGGAaaaaTGGTAAGGAGGCTGGTGGCACTGTGAAGGAACCAAGTTTGGTGTTCATAGTTGCAGCTTGTTCAATAGAGAAAGTGGATAGCTGAGCCACACAACAATTTAGCATAAtGGTGCAAGCAAATATGGGTAGTCCTTTCAACATTATCTTCACATCTTCTACTTGCTCCACAGTGCATTTCATTGTT
>PPNKS:186504843-186505143	GAAAGTTGCGTTTTTTTtATTTATTCAGTAATATGTTGAATTTGAATTTGAAATTTATAAATACAGATAATAAATAAATGTCGAAAGTCATTTTTAAAATACTTACTGATTGCAGCTGTTAAAACCCGCAAAAAAAGAGGTAACTAACAATCAAATAAGATATATAATTGTAGCGGCCAAATTAATTGCTATGGTTTTTAATAACTGCTGCAAATTAACCGTCACTATTAACCATTTTTCTTGAAGTAATTTTAAAAAAATTGAATGACCAAATTAAGAACTTAATTAATCAAATAACTT
>PPNKS:189092020-189092320	GGTGTTCCCTGGCTGCTTTCATAaGAATTCTTCCCTTCCCATTGGGGACTGTCTCGGCCTGGGGCTCTAGCCTGGCGATGAAGCGGCGAACGGTCAATGCTGAACTCAGAACCAGTGCTTTGCGTTGAAGGTCTTCTACGGTTCTCAGCGGAACCTACACCATGGCTTCTGCTGCCACTTCTACTGCCTGCATTGTCATGACGAGCTGGAGAGTCTATGAAATGCTTAGGGTCATCCTCTGAATGCAGTGACACCTTTCTGGGTGGATCCTCTGAAAATaCTCTGGGTTTGgAAGGaGGT
>PPNKS:197919146-197919446	CCTTGGACAAaCTATAAATAaCATGAATGAGTTCACGTTtGCAATGTTCAACTTCTTGGATCACTTCAGCCACGCTTACGTAGTTGGGGgAgCTGAaCaCCGTAGCTGCGTAGATTTCATCAcAAaCTAaGTGgATGTTTTtCtCGTTGGTGAAGCTCACGAGGCTCTTCAACGTGTCCTTGTCTAAGgTGGTGCcTAAAGGgTTagAGGggTTtgTtATGATCAAACCCTtcACGTTGATGTTGTCCTCTTTGGCTTtCTtGTATGCTGCTTCGAGAGCTTCTCTTGTTATCTTGAAGT
>PPNKS:199922288-199922588	GCGATGGTGATTAGGGACACCGCGCTGAACGATGCGGCGGGGAGCTCGAAGTTGGGCCCGATGTGGCGGTCCATTTTCAGGGCCTGGGAGACCGGGAAGCTGCCTTGTTGGGCTATGGGGATGAAGCAGAGGATGCCCGAGGCCCATATCGGAAGCATTTTGATCAAGCATTTTACTTCTTCCACTTGCTGAATGCTGCACAGCCTCCACGGGTTTTCCGCGCAGCCTTCTGAGTTCACTTCGTTGCCTTGTATCAGGGCTGCTTTGTTTAAACACCTGGGAAAAAAaTCAAATAGGACC
>PPNKS:200225847-200226147	TTTAGTGTTTTTTTTAAAAAAAATGAAGGGATGTGAAAACTGAAAAGTGAAAAGAATTTGAAAGAACGTTTGGGTTAAACCCTAGAAAAAaTAATAGGGCAGGGTTTTGGGGAAGGTTGGCTGGCTGGTATGTGGGCTGCGGCAACAAATCCATTCATCAAATTCCAATTTCAGAGACACACTCTTCCATTTCTCCTAATGGCTTCTTCTTCGCTCTCCTTTTCCACCGCGTCTCCTGCTCACGCGCCTCTCAAGCGCGTCGGCACGCACCATGGAAGCTTTCACTGCGACGAGGCCCTT
>PPNKS:235400832-235401132	TCGCAGCGATTTCGCCGATATTCTTGACGCCTACGAGAGGGgCGATAAGTTCTACTTGTACACCGGACGTGGACCTTCCTCCGAAGCCTTGCATTTGGGACATTTGATTCCCTTCATGTTCACTAAGTGAGTTTGCTCTTTTTTTCTTTtCTTTTTTTTtCTCTTCTCTCCTAATTTTATATATCATTTTTTAATCGTGCGCGAGTGCTGCAGATTCGCAATTTAGTGTCTGAATCGATTAACAGTAACACTAGCGACTTTTGTTTTAGGACGAATTGTGTGTGTTTACTCCGAGTTTGA
>PPNKS:239287655-239287955	TTtGgTTGgAGGCCTGAGAaTAGCTAGtgTGGCAaGGTAAtGTTCAGTCATGTCCATAGAAGCACGAGGAAGAAGTTCAAGTCCAGGTTGTATCCAaCGAATTTTGTCCCATTTAGCAGCCATTTCAACGTCATACTTCTCCTCAACTTTTGTTACTCCAGTCCCTAATGATAGTGCCACAATTTTGGtATACTTGTTGTATCGTATCACTTCACTCAATGCAGCTTCTGTCTGATCATATATATTAAACTTCATCTCGTTAAACTTCATAGATTGTACATTCATGTGTGATTATTAGCA
>PPNKS:239287675-239287975	TAGCTAGtgTGGCAaGGTAAtGTTCAGTCATGTCCATAGAAGCACGAGGAAGAAGTTCAAGTCCAGGTTGTATCCAaCGAATTTTGTCCCATTTAGCAGCCATTTCAACGTCATACTTCTCCTCAACTTTTGTTACTCCAGTCCCTAATGATAGTGCCACAATTTTGGtATACTTGTTGTATCGTATCACTTCACTCAATGCAGCTTCTGTCTGATCATATATATTAAACTTCATCTCGTTAAACTTCATAGATTGTACATTCATGTGTGATTATTAGCATATATGTTTTAGTAGTAACA
>PPNKS:239287706-239288006	GTCCATAGAAGCACGAGGAAGAAGTTCAAGTCCAGGTTGTATCCAaCGAATTTTGTCCCATTTAGCAGCCATTTCAACGTCATACTTCTCCTCAACTTTTGTTACTCCAGTCCCTAATGATAGTGCCACAATTTTGGtATACTTGTTGTATCGTATCACTTCACTCAATGCAGCTTCTGTCTGATCATATATATTAAACTTCATCTCGTTAAACTTCATAGATTGTACATTCATGTGTGATTATTAGCATATATGTTTTAGTAGTAACAAGAAGAGACAATTAATAATACCTAATACAAT
>PPNKS:239288963-239289263	ATTAAAAaGTTAGAATAACATTTATTTTAAGACATTTTtCAAATATTAAAAGTGTTGTGATTGTGCAAACAGGAGATTATATAAATAGTAATAATATATAAAAGCATCCCATAATTAATTTACCGGATTAACAGCAGCCAAACCACCATTAACCACATTGAACTAACACCATCATTCTCAAAATAGTAGGGTGGTAGAGTAGCAGGTTCAGCTGAAGTTGCTATGCATATATCAGACAATTTGGCATTGAAGTAGGGAAGTGtCTTAAGCTGCATCACCAAAGTTAATTGCAAACACAAT
>PPNKS:239289047-239289347	ATAGTAATAATATATAAAAGCATCCCATAATTAATTTACCGGATTAACAGCAGCCAAACCACCATTAACCACATTGAACTAACACCATCATTCTCAAAATAGTAGGGTGGTAGAGTAGCAGGTTCAGCTGAAGTTGCTATGCATATATCAGACAATTTGGCATTGAAGTAGGGAAGTGtCTTAAGCTGCATCACCAAAGTTAATTGCAAACACAATAATGTTTAGTAATTTTAGCCATTATAGGTAATTAAGTGTGATTAATTCTGTGCAAGTATGCTAACCTTGTATTTTGAGAATATT
>PPNKS:257331655-257331955	CGAGAGGATGCGCCTCGGCGACGACCGTTACCGTtaCCGTTACCTTCACGGTTACGGTTaCGATTGCGATtACGGTTTtGtCCGTAATGACGCGGTGAaGGCGTGCGGTGGCGTTAACGCTGCTGGCGTTGGGgtGGGGTTTTACTCTCAGCCTCACCAGAATCAGCAaCAGtCGTTTTCTCAGCAGCAGTTGCAGATTGCGCAAGTGAGTGAAAaCGACGCCGTATTTCTCGCCTTTGGCTTTGGCTTTGGCTTTGCGTTTTtGTTTtATTtATTTATTTGTTTGTGTTTTACTTTTtA
>PPNKS:25818967-25819267	GATCAATTTGCTCTCCTTTATGCTTGTTTTGTGCCAAATTGCCCCCTCAAAATCTGATTGTGGAACAAACTATACAAATTTAATTTATTATGTTAAAATTGTTTTGTTCCCCCTTGCACAGAATTCAATGCAGCTGAATCTGACACCAGGATCTAACAAAACTTGCATTACCATCTTGGGAAATACAGGTAACGTGACATTCATTTCTTTTCTTGTGTGATTACCTTGTTTTGTTGCTTGATTATCCATACTATTATCAGAAGTTCCCCCTCTATTTCTTCCTTTATAGAAAAAAAaTTT
>PPNKS:290659720-290660020	GAAAGTGGAAAGGGTGGAACAATGATTGGCAAAAATTTATAACTTAATTACAGCATAATAATACAACTATGCAGCTTAATAATTAAGAACTCCTTCATACACAGCACGCAATCAGGGAATAACACGTACATTTACAAAACCGCGTCACTTGGAGAAAATAGAGCAAAAGCAGCTACTAGGTAGGTGCTTTAAGAGTGACAAGCGTTTTCCGCGTATTCAACCAAACTTCTTCTTCACTCTGTACTCTTCCTCACATTCTAGTCTGAATGGGACCAAaTAATTGGAAGTTAATTtGTCAAA
>PPNKS:296399627-296399927	ACTCGAATACCAAGTAGTGCCATCAACTGAGAAATGAACTCAGGGTGCCCTGGCCATGCAGCTCCAGTAACCAGATTTCCATCAGTGAAGCAACGGCTTATGGGTTCAGGTTCCAGCCATGTTGCTCCTGCCAGAACCACATTAAGCTTAACAGCAGGATAGGCAGTACATTTCCTTCCCTGTTACAGCAAAAATGTATGTCATGGCAGCATTAAGACTTCATTTTACCCTCCATTGCATATCAATTATCTCATAACAAAAGAAAAGCCCAAAAATTGTAGTTCTGTAGCAATAGATGAT
>PPNKS:296401231-296401531	AATGCTTTCACATAATGGCAAATAAGCTCTGGGTTCCCTTCATAAGAAGATGCAGTAAAGAGATTACCATCCACCATGGTTGTTGCCAAGGAGTCAGGTTCAACCCAATGAGCACCAGCAGCAACCAATACTGATTTAACAGCAGGATACGCTGTGCACTTGAGACCTTTAACCACCCCAGCAGCCGCCACAATCAAATGTCCATGACAAATGCAAGCAATTGGTTTTCCCGAACTGGCAAACTTGGTCACCAGTTCCACAACACTGGGAATATGAGCAAGATACTCTGGCGCCCTCCCA
>PPNKS:296401450-296401750	ATTGGTTTTCCCGAACTGGCAAACTTGGTCACCAGTTCCACAACACTGGGAATATGAGCAAGATACTCTGGCGCCCTCCCACCTGGCAACCACAACCCATCATAGCTTGCAGCATCAACTTCATCAAACGTTGCATTGAGTGCAAAATTATGACCAACCGTCTCAGTATAAGTCTGAAAGCAGCCAAAATGCATTATCCAATATTAAAACTTCACCATACAAATTACAAAGTTCGCTCTATGCTTGGGACCACAATTCTGGAAATAGATCAAGGGTCATTTGGTTTAAGAAAaTGTTCTC
>PPNKS:300269435-300269735	AGAAATGATTATTATTTAATTCAACTATTGTTTTGTATTTTTTCAGCTGCTGTGGGTGATGGATTCATTGCACAAGATATCACATTCAGGAACACAGCAGGAGCAGCAAATCACCAAGCTGTGGCATTCCGTTCAGGCTCTGATCTCTCAGTGTTCTACAAATGCAGCTTTGAGGGTTACCAAGACACACTCTATGTCCACTCAGAGAGGCAATTCTACAGAGAATGTGACATCTATGGCACAGTGGATTTCATCTTTGGAAATGCAGCAGTAGTCTTGCAAAACTGCAACATCTATGCA
>PPNKS:305578804-305579104	GCTCAaTGCACTaTTTTtCtATtCTTTTTtcGTTTtCCTggTTGCATTTTCTGATTCAGAaGTTTTACAGCTATTTGATGGACACAATGGATCTGCTGCTGCTATTTATGCCGAGgAGAATCTtCTAAATAATGTTTTAAGTGCAATTCCTTCATATCTGAACAGAGATGAGTGGATAGCAGCATTGCCCAGGGCTTtGGTTGCTGGCTTtGTAAAAACTGATAAAGATTTTCAAGAGAAaGGTACTGATAGTTCATTCCTTGCAGAGTTTGATATGAAAGGAaTAACTATTTTGTGTAG
>PPNKS:309188107-309188407	AGACGGTGGCTTAGTGAAGCAACCGTTCCTtATTTTTGTGAACGGAAGGAGGTGCAGTGGTAAGGCAGTAGTTGAACGGAGACACGGGATTGGACGGCGAAGGCGCGCACCGCAGGACCTGATCGGAGCCGACAACGCCATCGTCAACGGTAGTGGACGTTTTGCCACGAGACCTAGCTTGCTGCGATGCGGACTGTTTCCTTAGCTTTGCGAGCCTCGGCCTGAACCTGGCACGCTGTGGAGGCGGTAGAAGGAGTTTGACGAAAGAGTTGAAGAAAATGAAATGTGAAaCAAAAaGAA
>PPNKS:335815023-335815323	CACCCATGGGTGCACCGTCGTCTAGCATCAGCTGCAGCACGGTGACAAATTACTTATCTCCGTGCTACAGTTACCTCCGTAACGGAGGAAAACCGTCGTCATCGTGCTGCGACGGAGTGAAAAACATCTACAACGAGGACAAGAATACTGCCGATGTCCGGGCCACGTGCAACTGCCTGAAAAGCCTTGCCAGTGAGACTACTGTGAGTGCCAATTACGCAGCTTCACTACCAGCAGAATGTGACGTCAAAATACCCTACAAGATCAGCAACTCCACCGACTGCACCAAGTATGTTCAAC
>PPNKS:348050506-348050806	TAAGTCTTCATGAAAACTGTTCTAGAATATTCTTGCCATGGCCTTCCAAGGTACGTCTTCACTGAGCTCTCAACTCCCTTCAAGTCAGAGGCTGCAGTAACCTTTGAATTGTGAATGGAAATGCCAGTGTTCTGGTTTGGATCGGTTCTTCCTTGAGCAGTGATTGTGTTgaCTTTGTTTGGAGGGTTtCTTGCATATAGGTTACAACTTTGGAACACCACAGCAGCATTGCCAAAGATGAAGTCAACAGTGCCATATATGTCACATTCTCTATAGAATTGTCTATCTGAATACACATAA
>PPNKS:36850417-36850717	TCTAACTAAAGCACTATTTGATCATGTAACAACATACTTTCCAGACATTTAAGAAACTCCATAAAGCACTGCAAAAATTTAGAACACAAGATGTAGGCATTATCCAATTGTCACATACCTGGTGACATGAAAGCTGCTTGGCAAGCTTCAGGCAATCAGATCTAAGCAGTTCATACAGCGGAAGCTCATCAGGGCAGCCCTCAGGTTTGGTCCACAAAAAGTCAGGGAGCATAGCCTTCTTCAATTCATCAAAATGATTTTCATTCCTCACCAaGAAATACAATCCTTGCGGCAACCCCT
>PPNKS:44027120-44027420	GACCTGGAACACCGGCTCAGaCACGCAATTGAGCTGTCCCGGTTCATTCGAGGCAAAAGaGAACCCGAATCTGACGAATCCCCACCATGCTGCTCTTCCGGCTCATCAGGTTGTTGCTGCTGCTGGTCACCAGCATCCAACAaTTCCCCTAcAaCcTGCTGCTCCTCCATCTGCGGTTCATCGGGCTGCTGAaCCGATGAATCCCCGGCCTGaTCCTCCTGCTGTTTATCAGATTGAAGGTCACCAGACACCATCGAATCCTCGGCTTGATTCTGTTCTCGTTCATCCAACATCTGAGCA
>PPNKS:449330208-449330508	TACCATCTTCCAGATTTATGAGATTCCCAATTAAACCCCTGGCATAGTATTTCATACCCTGTGCCTGTTCCTGAGGATATTTGTGGAGGCAAGTCAGGCAATACTAATGTCTTGGTTTCCACAGCAGCCTCAGATTCCACAATAGTTTCATCTGAGAAAGTTGGAACTGAGCTTCTGAAGATACTATAGGCTTCAGCAGCTAGTTTTTCAATTTCTTGAAGAATGCTTTCTTGTGCTTCTTTGGATTTTGTCTTCCGATTCTTCTCGGAGGAAATGTCGGTCACCAAATGTCTTATTTCA
>PPNKS:490663066-490663366	GCATGAAGTACTTTATTATATGTCTCATCCATATACCATTAAACTAaCCTATTATTGCCGACTAAAACTACAAGAAAAAAaTAAAAaTCACCTCCTTCGACCGCCACGCTGCCATGGTCCTCGCCACCTAACTAGGACAGCACCACCCcGCAGAAACTCCACTCGGTCATTGTCACCACTGGTTCACTTGTGCCGCTGACAAGGTAATCGCTGCCACCGACGTCGCGCATGGCCATGGGCGGTGAGGACATCGATGCACGCGAACTACGGCGGAGGaCAATGGCGCGGTTCTTAGAGGAT
>PPNKS:490663122-490663422	GCCGACTAAAACTACAAGAAAAAAaTAAAAaTCACCTCCTTCGACCGCCACGCTGCCATGGTCCTCGCCACCTAACTAGGACAGCACCACCCcGCAGAAACTCCACTCGGTCATTGTCACCACTGGTTCACTTGTGCCGCTGACAAGGTAATCGCTGCCACCGACGTCGCGCATGGCCATGGGCGGTGAGGACATCGATGCACGCGAACTACGGCGGAGGaCAATGGCGCGGTTCTTAGAGGATCTTGGATTTGCGAGCCTTGAGGCGAGAGAAGCGATCGATGCCGCCACCGGCACCGG
>PPNKS:495571196-495571496	TTTTtACTCTGCTCAaGTAGTTCCTGTCCTTtCTTGTATAACATATCTGCTTGAAGCCTCAAAAGGGCTCCTCTGTGTGCCATTTGCCCCGCCATCTCAATGTTTTGGTCTGGTTTTCTCAAAAGTCTCAGAAGATATGCAGCATCAGCGATTTCTATTGCCTCGTCAATCGAGAACAACTGTGGATTCTCCAAAAGATATTTCAACCGATTCTCTATGTCTTGCGCTGGCACATTTGCTGTTACCACGTTGTATATTTTGTCCATATTTTGGTCGCCTCCATAGTTCCTCTGCTGCCTC
>PPNKS:69100077-69100377	TTATAACTATAAGTGTCTTTGGCCTTTACATGGAACGCGGCAAACCCTTCGGGTTTGAGCGTTCGTGAAACCTCGGCGGCGAACTCCGCCGGCCGCAGCGACTTCTCGAGCGCGCCGTCCCCGACGAACACGAAGTCGAACGTGGCGTTGGCGAaCGGAATCCGGCGAGCCTCGCCGGACTTCACCAGCGGCGGGGACGCCTTCTTCGAGATCCCGACGGCGTCCGCAATGCCGATCTCCCGCAGCGCGAGGACGTCGCGGCCGGTCGGCGTCTCGACGCAGAGCGACTTCGCCGCCGGC
>PPNKS:70559289-70559589	GAGGGCAACTAGAGTGATGAATAAGCCACTTATCAACACACTCGCAGTGGAAATAATGGTCGCACCCGGGCAAAACCTTAACTTTCTCGCCGTCTCTGAACTCGCCCAGGCAGATGCAGCACTCGCTCTCCTCCCACGCGCTCTCCTCGTGGTCCGACGGCGCGTGGTGCAGGATTATCGGCAGCTtCTtGATGGCGgCGGGgTGAAGtCCTTGCGGCGGTGCGAGCGGCGGCGCGTGGGTGgTGGGGAGGCGGCCCTGGAATCGGCAGACCCAGCGCGTGTAGATGAAGAGAACAGTGA
>PPNKS:86025561-86025861	GAAAGCGATGGGAACGAGGGTGCCCGGGTAATAACGCGTTACCGAAAGCGATTGTTGAACCATGGGGTAATATCCGTTGGGGTCAATTTGAGGTCCAACTTTTTGTGCTCGTAAAAAGATATACAGATCGTGATTCCTGATGCTGCATCATGCATCATGCATCATGCATCATGCATCATGCATCATGCATCATGCTATGTGCTATGCTGCTGAGACCTCGTGGCTAATGTCGTGTTTGGGTTtGTtCAATGGATAaTaCCCGATTATTCATGCAGCTTAGaCATTGTTTTGCGTTGACCT
>PPNKS:127424288-127424588	nnnnnnnnnnnnnnnnnnnnnnnnnnnnnnnnnnnnnnnnnnnnnnnnnnnnnnnnnnnnnnnnnnnnnnnnnnnnnnnnnnnnnnnnnnnnnnnnntcagctcaacttcgtgccaaggctggttcaatatcccctagcggatcaagttataataacctagcagctgatttttgagaagatcacAGTaGaTGaGACTATtACAgAAgATGTTAATtCTGTGCCTACcACAAaTGATGCTGCTGCTGAAGgAGAGTTCTCCAGTCAGTCCCAAGTTCCAAATGGTGATGCTACTACTGCAA
>PPNKS:142180995-142181295	AAAACAAATGAGGTCAGTTGACTCAGTTCACAGAGAGTTTTACTTTGGAAGAAAACTGTCATCAGAGTCTGCTAATCCTTTTGAGCAAATTAGTTCTTCATACGATTAAATTAACAATAACCATAAGTTACGCTGCTCTGTGTCATAGGCCGTTACTGTTGAAAATTCTGCACCTGTACAGGTCAATAGACCTAAAGTTGCTTCACCAGAAGAGAAAGTTGACCATAATGGAAAACCCTCTGGTCCAAGCACTTCCGTTGATGCATCTTCAATTTCTGCATTTATGAATCAAGTTGCAGA
>PPNKS:154235333-154235633	TCCAACCAACTCAACACTGCTCTGCCTGTGTGACAAAGCCACAAGTCCTGAAGCATGGATTCCGCAATCATGAAACACGAACCAGACGCAGCTGCTAACAGAACCAAGTTGACCTGACAAAGAAGCTTCCCAAAGGCAACTATGACAATGCAGACGCGCATCCAACATAACTACTAGGATGATAGGATGGACTGAAGTGCAAGCTGTTGCTGAGGCTGCAAGGATGACCAGGTTGAAGCAAGGGTAGAAGGTGGCAGAGTCTGTTGAAGCTGCCTCAATAAATTAATCATCCGACTGACC
>PPNKS:172897909-172898209	GAGGGTGTTACCGTTGCTAATGTGGCGGAGTAAGTGGCAATGTTCACGGGTTTTGTtGTTTTTCTCTGAATTGCTCGCATTGGAGTTACATTACAAGTTTGCAACATTGAATTTAATTTTTtGGATTTTGGTGTAGGTCGTTTCCTCAAGCTTGCTACAGGCTGCAGAATGCCCTTCCTCAGGTGTCCTCTAGACCTGCTGATCCTGAGAAGGATGGTCTTGTTCGATTGTCGTTTAATGCAATTGAAGTGGTTTATTCTGTAAGACTCTCGGCAGCTTCAGTTTATATCATTTCTGTTT
>PPNKS:230761862-230762162	TTGTATGAGAATGACCTCTCTGGCTCTCTGCCAAGGGAGCTTGGTAAGCTTCAGAAGCTGGAAAAGATGCTGCTGTGGCAAAACAACTTTGTTGGGGAAATTCCGGAGGAAATTGGAAACTGCAGAAGCTTGAAGATTCTTGATGTGTCGTTGAATTTTCTCTCTGGTGGAATACCTCAGAGTTTGGGGCAGCTCTCAAATCTTGAAGAGCTTATGCTGAGTAACAATAACATTTCTGGTTCAATACCACCAGCTCTCTCCAATCTCACAAACCTCATACAGTTGCAGCTGGATACTAAT
>PPNKS:257989181-257989481	CACACCAATGCTGATCATCATGTAGGTGACTCAGCTGCTGCACCAAGTACTAAGGACGGTGGAACAAAAAaTGATGCATTCTCGTTGACAaGAATTGGCAAaTACGCAGTTGCTCCAGGATCAGCTAGCTAGCACCTCAAGTCAACACATGCAGTAGCTAAACCAGCTTAACCAGCTTGTAGTTAATTtGGTTTATGTGCAGCTAAtCTGCGGTTATTGCTACAAATTCTGCTGCAACAGCTGGGGgCAAACAGCTTGTTTTGGCAGCTCATGTGCCAACAAATATGGACAACCGTAGGG
>PPNKS:268492128-268492428	TGTCTTTACCCTAGCTGCCATTGTAAATGTAGTTTTAAATTCTAACAACAATATGAACACAAGTGTCTGACGTAGAATGCACTTTCAACCGTGCTCATTGCTTCCTAAGCTATCCCAAATGTAACaTATTTTATGCAAATAGAATAATAAATGCATACAGCAGCCGGGTGATTATTtCtAGTGTGTTCTAAAAAaCTaTTTTCCATTTTTTTTAAAAGATCAAAGTTTTCATGTCGTTGAGGATGTGAACTCAAAAATACTTTTTTAAGTTAGTTTTTCTTTAATAACTATTATCATTAT
>PPNKS:27454785-27455085	CAGTCAAAAACTATGAGAATAGTCATCCAACCAAGATCACCAAATTTGTTATACATCTCCCTTATTTTCAATCGATTTGTTCCACATGCCTCTTCAAGTGCTGCAGTGACTAAACTTCCACCAATATTTAGTTCCTGATATTAATAGACATAAGGAACTTCGTAAGAGCATAATAACTCATATTGCCATACAGTAGATTCTTATACTTTGAAATAATTAACAACCAGAAACAAAAATGCATGTTTGCAGAAGGGGATTTTTATTGTATAAATAAAATGTGAGCTTTAAATTAGCTGCTGG
>PPNKS:275441851-275442151	CAAGCTCGCGAATTCATGGAAAGAATTGAAGAGTCTGGGTCTAATCTTGATCACGAGACATGGGAATGTTTAATTAAGGGGCACGGTGCAGCTGGGAACCTTGATAAAGCTTTTGATTCTTTTAAAGAGATGGTTGAGAAAGAGGGGGTGGCTTCTGCAAGCCATACTTTTCACGTGTTAATGAATTCATATTGCGAAAAGAATAGGGCAGTAGATGCCTGCAAGATTCTTTGTCGACTGGTGAATGAAAAACAGTTAAAGCCCTTGCATTCTACTTACAAGCTGCTGGTAAATCAGTTA
>PPNKS:301289443-301289743	nnnGAAAGAGTACGAGCCAAAGGTGGTGTCGATCGGGCCCCGGTTCAAGGGAAGAAAGAAACTTCTACCAATGGAAGAGATCAAGTTGCGTTGCATGCTGCACCTTTCTAAGAGAACAGGAAGAGATTCTCTCGAGGAAAAGCTAAAAAGCTGTATGAGATTCATCTTTAGGTTAGACGCAGCTGTTCGCACTAGCTATGGGGATCAAATCGATTTGGACAGCTACGGTCTAGCCACCATTATGTTACACGACGCTTGCTTTCTCTTAGAGCTTTTCATTTCTCAATCAGTGGAATGGAA
>PPNKS:302412943-302413243	AATTATTGACTACAAAGTGATACATAAGAAATATAACATTTAGTACAAGATTATATATTTGAAAATAATGATTTTGGGTGGCATTTATATGTGCAGCCAATCATCTGGGTTTCCCATtCTTGAGTGCATACATAAACTCAATCGGAACAAGTTATAGGCATGGTGCAAACTTTGCTGCAGGATCATCAACCATTAGGAGGCAAAACAGGACAGTTTTtGAGGGTGGCACTCCATTCACTTTTGAAATCCAGACTCAACAGTTCAACCAGTTTAAGCAACGCACTGAAAAGTTCTTCAACC
>PPNKS:325695378-325695678	TGTACTATGTACATCACCCTGCTAGCCAGTTGTAATTGTTTTtAATTtCTATCATTATTAAGTAAAAATATCACATCTTCGCAACTTCTCCACTAGCAAATCCTTCATGCTGCTTCAAAATGAATTGCAATTTTGAAGATTGAATCCAAATAAGGTCTACCCAATTTtGTTAGGAAAGACACATTTTTGACGAATCATCAAAACAACCAGACAAGGAAAGCACTTGCAAGGTTGCCATACTGGCCTAGAGATACTAGCAACGCTTCCATCAATGATTGCTAGTTGTCTGAGACATGCAGC
>PPNKS:340572199-340572499	GCCAACATTGAAGGCTTTTGGTGGTGGTCTAGGAAGCTTGCTTCTCCATTGGAGGAAGGCTTTGGGAATACAAACACCTAGGAATAACCAACATCAAGGTTATTCCTAAGAGAGGAGTGACACACTTGTGAGGGCTGCAAGGATTGGTGACTGAATTGGAAGACAAAGGAGCAACAAAATTTtGTGAAATTTTtGtGAAATTGATGACTAGTTTAGAGACGGAAATTTTGATACAAAATTTtCTTTGGAAAATCCGTCTCTAAATTTGTTACTAAATTAGTGGCTGAATTTTTTTtCTtA
>PPNKS:348343911-348344211	AAGGCCATAAAGTGCCTTTTTCAATTTGTACACTTTCTCTTCTTCACCCTTTTTCACAAAACCTTTTGGTTGCTGCACATAGATCTCCTCTTTAAGTTCTCCGTGAAGAAAGGCACTCTTCACATCTAGCTGAAACACATTCCAGCTATaTTGTGCTGCTATAgCAAGTATTAAGCGAATTGTGTCAAGCCTGGCCACCGGGGcAAATACCTCTGTGTAATCCACTCCATATTGTTGCACGTACCCTTTAGCTACTAACCTGGCTTTGAACTTGTCTATTTCTCCAGTCTCTTTAAATTT
>PPNKS:3523716-3524016	TTTCATTTTTTTTtCTTTTCATTACGTAGCAATTCAACCCTTTCTTGGGTTTATGGTATTGTATTAGGATCCCACTTAGATGAAGGGGTAAAGGTGTTTGTCTTTTTtGTTGCTTTGGTTTTtATTTtCTCCCCTTTCATTGCAGCCAAGGAAATTACCACAAAAGTCAACTCAAACTGTTTTCTAGCTTAGCCTTTGGGTCAGGGCTGCTTAACAAGATTAAGACTTCAACAACTGAATGTCGAATATTCAAACAAATaCAATATTTTCTGTTTCATGACTTTATGTTAATAACAAAaT
>PPNKS:364782675-364782975	CATACGCTGTAACGTTAATGTGCGGAACTTTGAGAGCAGCGTCTTGAATGCAATGGCAAGCTAGTCGCTGATTCTCGCTAGAGTTCATAACGGTGTTTCTGAGGGTTAAAACGTTCATGCAGCAATCTAGTGGGATCGTGTCTCCACCCATTTTCACGTAACTCCCGCATGCATCCAGAACGGGTTTCACCTCGCAGCATGTGAACTCCCCCATGGCTGCAAAGGGTGCACCCAACGCCATCATGCACGCCACCACACCCAACCAACTCGCCTTCGTAACCGCTGCGCTACCCATCGTAT
>PPNKS:399647553-399647853	ACAACTTTCATGAAGACTCTAAGACCAAATTCGGTCATATAGCCCCAGATCTGCAGCGCTCAATCCAGTGCTTTAGCTCTAACTCTTTGCCAATCCATTTCCTTTCCACGGCCATGGTTGTGAATCCACGGCCATGGCTGCAAGTTTCTGCCATTCTAATTGTTTTTCCACAGCTATGGCTGCAAAACCACAGTCATAGCTGCAAGTCTCTACCCTCTCGTTTTtCCCcTCCCACGGTTATAGTTGTGAATCCACAGCTATAGCTGTGGGTTTCTGCAAGTTTATTTTtACTCCACGGCT
>PPNKS:403304033-403304333	AAAATAGAAGTaTCTGAGAAGTGAGAACTCACCATTGAAAGCCCACTCCCTTCATGTCCAGCTGCAAGGTACACATTTGACAAGCCAGGCACAGGCCCAATCACTGGCTTCCCATCAGGCACTGAGTAAACATTATGCAAGTCAAATATTATATGCTGTGTACAAAGGTTTTGAAAATATAAATAGTTCAGCTGCATAAGATAGCACAGAGATATAGTGACTCACTGTAAGGTCGTAATCCTATTCTGACTTTTCTACTTGCACTTATATCTGAAAGGGAAAGCATTTTCAATTTGGGAA
>PPNKS:404760636-404760936	TTAAACATAACCTAACGACATCATTTAAGGGACAAAAAGGGGGTTTTCATATATGAAGATAATAACAGATGATATATGGCTGCTATTTGAAGCAAAGGCGACCATTATTCCGCAAAACAGCGACATTGAACTGCTACACTACAGGCCACTCAGAAGCAACAAGGGGACTGTGCTGCTTTGCAACGCCACTGTTAACTCTTGTGGCGATACCTAAATTATTTTtCTACTTTCATCTTTTAGACTTCTGCCTTATTTTATTACTTTCAACCCAATCCAACTGTGATTTCCTACGCAGTTAGC
>PPNKS:473048623-473048923	AGAGATATGATATAGCGATCGCCATTTGAAAATTTTGTAACATGATTGGAGTGGCGgTGCCTTATTGCAAGTGGTTTGGCAACTGTAGTTTCATGGAGGTTACTATCTCAAGTTCGATCAATTCTTGGGGCAGCCCCTCTCGATCTCACTCAACACTAGCACCTCTATTAATTTGAACCAACAAACGGGTCATTATTAACATCATAATTAGCTGCTTATTCTCGTCTCTCATATATACAAAATGAAAACCTAATCAAACTAGAATACTAGACCTTGCCTTTAGGTTTTGTACACAATTCC
>PPNKS:49355612-49355912	AACATCAGCAGAGTCTTCACCAACTGCAGGATCTTTGTtATTGGTATGATGCTGTAGCTCTGACATGCTGGAGCAGGAATGGCTTGAAATGGAACTCTGGCTGCACGATGAAGAGGgCGATTTCGATGCACCTTCTGGACTCAATGCGCCGGGTTCTGGCTGCGTGCTTACTGAGTTTGGATTATCAGCTTGATTCAAAGTTGAGAACAGGCTGGTTCCTGATAAATTTGGAGAAGCTAGATCCGGGAAGTTTGAATAGAAGGAATCGATTTGAAATGCACCAGAGGCACCTTGAACTGA
>PPNKS:49358400-49358700	GAAATTTCGCGGTACTTTGCAAGGTTCACAGACCTTGATTCAAGCGAGAACAGAAGATCATTAGCAGCCAGAATAGGCCTACCCCcTCTATGAACCGGCACCCATATCTGTATCAGCATATCCTTGTTCCtATTGTAATCTTTGAACCAGGTGAGGGCCCTTAGCAGCTTCTCTGTTATAGAAGGCCCAGGTCCAGGaCTAGGTGTGGGTGCAAACCACCACCTTTTAACCCCTTCAGATGCTCCTTCAACTGAATGAGCATCAAACTGAAACTGCATACCACTACCACCACCACCACCA
>PPNKS:49358697-49358997	CCAGAAACAATATTAACCATGCTGTTGTGGCTTTCTtGTTGAGTCCCAAAAGCAGCATCATGGGATTCATTGTGGTTGGTCTCCAAGGCAGGCCAGGAGAATGAAGGGTCAAAGAGAGAATTGGAAAaGgAaGGACTTtGCAGCAAGAACTCAGATCCATCAGCAGAGGCCTCcAACCAACACCCATCTAAGAAAAGCTCACCCATGTACTCAAAATCCATTGAAGTAGTTCCATCAGGTGGTGGAGCTTCCATCATGGTACCAGATGATGTCACACCACCATCTCCCATCATGGGTGGC
>PPNKS:5126612-5126912	GATGATGATGAATCAGAATTTACACCATTGAGGAAAATTTTTGGACATCAATCTCAGAAATCGCGCAGCTTCACCTTGTTATCCCCGAAAAAGGCCACAGACAAAACGGCAAAATAGCAAGTGGATGTTGGTCAAACCcTCTGCATCATTGAGAACGTGAACCGACAGTTTTGTGCTTCTTCACTGCAGCAATTTTGGtATGATTGGATCTTTCTCTCCTTACTTAGAATTTTAAATCACCATCGATTTTGGGGAgTAGAAAaTGGAACATTAAAaGACTTGTTtGGTGgTAGGGTCAAT
>PPNKS:62874982-62875282	TCGGTAGAACTCAAGAAGAGTCAGACATGCTAAAAGAGATGGTGAAACAACTTTGTGAAGCTGGATTGAAAGCGGAGTACCTGTGTAGCAGTGATTTGATTAAAGAGGAACCTGATCTGTTGGTGGAGAAAGACACTGCAGCTGCATTTCTACCAGATGATTGCCAATTGGATGCTCGTCGTACTGTTGCATATATTGAAAAGGTTCTGTATTGGTTCATTTTTCTTTGCATATATTATACTTGCATCTTGTAAATGTTTACATTTTTCTCTCAATCATAGACTTGCTACGGTGCTGCTA
>PPNKS:81441658-81441958	GGTGGTTCTGGCATTTTTGAGGGTGTTAAAGGCCAAGTGAAGCTGCATCAGATTGTGTATCCGTTCAAGATTTTGTACACATTTTATCTAAAGGGTATCAAGGATTTGCCTCAGGAGCTTATtGTCAAGACAGTTGAGCCTATTCCATCTGTTGAACCTTCACCTGCTGCTAAGGCCCTTGAGCCTAATGCTACCATTGCTGGTTTCACTGACTAAGGGATGtAACTTTTTTTTTTTTTttttAaTTTtcTAATTTtGTTTTtGTAGTTtGGTTTAAGGTGCTGAATAATAAGTGGGGGG
>PPNKS:97251689-97251989	GTCTGCCTCGGGATCATCGTCGCCGCCTGGTTCACCAAGCTGCCGGAGTGGACCACGTGGGCGCTCCTCGTCGCGCTCGCGCTCTACGATTTGGTCGCCGTTCTCGCTCCCGGCGGACCGTTGAAGCTGCTCGTCGATTTGGCCTCCAGTCGCGACGAGGAGCTGCCGGCGTTGGTGTACGAGGCGCGCCCGACGGTGTCCGCCCGGAACCCTGCCGCGTTAGGGTTTCTCGTCGCCGGGGTTTCGGATTCTGAAAGCTCTAGAATTGAGCTTCAGGTAGTTTCTAGGGATAATGTAATT
>PPNKS:98843753-98844053	GAATGCCGAGGGGCTTCTCGAGAGTGACGAGGTACTCATTGAGGTTCATCTTCAATGCGGAGTCACCAGACGCTGCGGAGACCCTAAGGTTGAGGGCTCCAACGTTGGAGCGAAGAAGGTACGCCTTGTTTCTGTTGCTGTGTCGGAGGGGAGAGGAAGAGGAGCACGTGCTGGAGCTGCTCAGAAACAGCGATGGCACGTGATGGGGGAGGgTGCTGAATTGAAGGGGAAGCATGGTTATGTGGCTTTTCGTCTTCTTTTCCTTTCTTTCTCTGTTTTAGAATCCAGAGTTTTGCGGAA
>PPNKS:118428683-118428983	GTGGCCTCGTCGCTCTCCCCGGGAAAGGGCTGAGGCGAAGCCGGGTCGTCTCCGCGCGCCACGTCATCGGCCTCCTTCCTGAGGCGTTTGACGTGCTCCACCACTTCCCCGAGCAGCGACGCCTTATCAGACTGCAACACAACACAACATAACAGAAAGACtGAATTTACCACGCTACCCCTCAACCCATGCAAAaTAaTAaTAAGTAGTAATAAGTAATAACCTTGGCAGCGTTGGGAAGGAGAGAGCGTAGGGTGGAGAGGTGAGCGTTGATTCTCTGCCTGCGCCTCCTCTCGGCTT
>PPNKS:131300691-131300991	TAACACTGCTCGTGGCTCGTGAACTATTTTAGAAAGCGAGGGCTATCAGTATAATGGGCGCAGCTTGTCACCACCACCTTGACAGCTGGATTTAATATTAAAGGGACTGCATTGCCAACATTATTTTTtGTTGTGAAAATTCAAAGATCTTAACTGAGTTATAGTCTTAATAGAAGCTGCTGGATTTTATTGAGAATTTTGAAATTTAAGTAATTAGGACAATTTTGAAAATGCATGATTTGTAAaGTTAAAAAAAAAAAAaCCCACAAAGTATAACATCTCGGAAGAGTCCAAATGATC
>PPNKS:140806375-140806675	AAGTCGGTGCGGTCGAAGATGAGGACGTGGTCCGTGTGGAGGAGCTGCATGTGCATGGCCACAATGCCGATGCTTTTCTGGAGGACCTCCCAGTGGCCGCTGCCGGCTGCGGCGGAGGATGGAGGCCGGAGGGAGAGGGTCGCCGCGGTGGCCACGAGGAGGAGGTGGAGAAGCGATGCTGCTGTCATTGTGTGAGAGTGGTGAACTCACTCCCTGTGATGACACATTTGCTTGTGTGTGCTTCTGGGTTTtAAGTAGTGCAGAGGTGACCAAGAATCAGAGTCATGACGCAAAAACACC
>PPNKS:145391179-145391479	GaCCGTTCCCGGTCCcTATCCCTATCAGGATATTCACGGCTCTGGCTGCGTCGACtAGTTGGAGATCTTCGGATGTCATCACTGCCATTTCTTTCGTGAGAAGGTAATGTACGGCGAATaGGTGAAGAATCCCTTGTGGAGGCACGATGTGGAGCCCGCTGACCAAAAGaGACTGAAAGAGCAGCCTTAACAGAAGGTGGTCTACGAGCAGTATCATCAGAACCaTGACGGgTGgATtCCCCGGTTgAACCaGAATGTGTAGTAGGGAGCTTCATCTTTTCAAGATGAGACACAACCTGC
>PPNKS:145391450-145391750	TCATCTTTTCAAGATGAGACACAACCTGCCGCAATACAGGAACAGGAATGCGAGGAAACAGTGTGTCGAAGTAATACTGCAACAGAAGAACAGACTCATCAATCCCTTAAAGTTAAATAATCTGGAGTTTAAAaGGTAAAATAAATTTGGGAACTGCAGCATTAAAGTTTGCCAATCTAGGCTTATTGTGTACCATGCACAACATTCCCATAATCAAAAAACATCAACAAACGTAACAATGACTACTACCGTGAAGAGGTAGTAACCAcTTAACCCGAAGAAACATTAAACATTGATATA
>PPNKS:191181989-191182289	GGTGTTGTTTATTTAATTGAGCAGTGTAAGTCATGCATGAATGGAAAGgACAAGCATGAATTCTTACCCCTTCATCTAGCAGCACATGGAGGAAACGTGCAAGTACTTGAGGAGTTGTTAAAATaCTGTTCAGATCCCACTGAGATGCTTGACAAAAATGGCCGTAACATTCTTCATATTGCAGCAAAAAGTGgAAAGTATGAGGTGgTGCAATACATCCTTAAAACTCGAGCTAATATAGGGATGATAAATCAAAAGGATGTGGAAGGAAATACACCTTTGCATTTGGCCTCCAAATGG
>PPNKS:201105041-201105341	TATATTATATTTATAGTGACACTTTTTGTATGTCAGTATATGTAATATTTATTGTAGTGTTCTACGTTAATATTTAAAACAAAGGAAAAGAAAAAAaGCTTGTGTTTAGAATTTTGATTTCTGCAGCTATtGTTGAGATTCTATAGCTGTGAAGTAGGGCGCTTTCTATTATTTCCTTTTtCGTGTGTGTTGCAATGTATCTTGAAAAACTGCAGATACATGCATGAGCTTCTATGAATAATTAATTTCTGTGATAAAGTTTGACTTTGTGCTAGAGGATCAAGTCACTTGTGAATTTGA
>PPNKS:202006857-202007157	TGGAAAaTAAAAaCTGAGGTTCCAAATTGGTTGCTGCTGATGACCAAAGACTGTTTGTAGCAATTAATGGTCTAACAAATGGAATACAATTTTACAAATTCTTGCTTAAACAAGAAAATCTTCTTGTTGCAGACCAACCCAGCCATAATATGATATGTGAATTGTGAACGCGACACAAAAATTAAGTAGGCAGCACAATATTAATTTTAAAGTTGAAATCAAGATTATTCGAGACATTACACCAAGAAAGTCCAAAAACTTAATTTCTTAATCGCAAACTTTAACCAACACAATGAGGCT
>PPNKS:212717194-212717494	CTGAAGCTAGTGGAGATACTAGAGCATGGAATAGTCTGTTCATGCGCCCTGATACAGTATGCTTCTTGTTGAATAGCTGGGGAGGCAAAAAAAACCTGAAAGATTCTTCTCATTATCCCTATTATTCAAAGAAAaTAAAACCTTTTCCCGATTAGTTTTTAGTTTTTCATCATTTTTGTGCTGTCCCTTGTATGTCTGTGCTGCTCTAGTTCAGAAACCAGTGGTCACCTTCTCTTTGTATATTTTTTtGGAGAGTTCTTGGTGAGCCTCTTGTTTCTCCTCATACTCTGGAACAGTTTC
>PPNKS:21556634-21556934	TTCTTAATGCAGACATGTGAGGCATGCATAACCACGTGTGCAATCTTTCTTTTGGTTTCTTTGGATGTAGTAAATAATTTCCATGCAGCAAGATTTGGTTTCTTTGGATGTAGTAAAACAAGTTACATTTGTAGCAAAATTTCTTAATCGGATATGTTTAGAAGTATTCTTTGACAAATAAAAATTGCATTGCAGCATTTGTATAGCTTTGTTTCTTCCAGAGTGACCAATATTGACTGATGGCTATAATCTGGTAtaTATCTCTGCTATTTTACAGCTGATGTATTAaCACGCTGTGgT
>PPNKS:252709733-252710033	AATTTAACTTTtGTTTTAAAAAaTCCAAAaTAGCACCCTATACACTTtAATTCCCTAACTAGCACCATTTACTGTACAAGTTCAGAATTCGATTTCCGaGAAaCTAAATTTGACCTTCATTTTGTCCTCCCCcGCCAGCGCGGGCTGCCAGAATtCGGTTTCCGGACAGCCTCATTTCGTTCGATGACAACGCCGGCATTTGAGATGATCCCAATGACAGTGAGGGAGTTGTCGCTGCCGGGAGTGACCCCGgAGGAGTGGCAGCCGACAGCGAGGGGgAGGGAAaCGTaCTGGCAGGCG
>PPNKS:274120316-274120616	CAATACGTTCTAAAAAaCAATACCCTGAAGGTTGGCCGGTAGCTGCAGATGACTTCAAAATTGAGGCGTGATTtGGGTCCAAAAGTTGGTCTCCAAATCTTTGCTGTACAAAaTACCATATGATAGTTATGAGTATATATGTCATAAAATAAAGTATTATAATTTGGCAACCAGAATATCCCCCTACCTTCATTGCTGCATCTTCCAAAGAGTCCCTTTGAAGGGGCAGTTTTAACCTTtCCTCGTACATCTTTGTTGCTAGTGCATTTGCAGTGCTAGGGTTTCCAACTAACCCATTTG
>PPNKS:313692385-313692685	GGCGGCGCGGCGGCGGATAGCGTGCACTTCGAGGCTTCGGACTCGGTGCCGCGGCTGCACACGGCGGACTCGAGCTGCTCCGAGCACGCGGTGTCGCCGGAGTTCGCGAGCGAGGTGCAGAGCGAGCCGAAGAGGGGAAACGAGTTTGCGTTTAATTACGTGGACGCCACGCTCGGGTCGCAGTTCCAGAGCGGGGATCAGATGCTGCCGCTGCAGGATATCTTCATGTACCTCTCCAAGCCTTTCTGAAATTGCTTGCCGCCACGACGTCGTTCGCGTGtATTTTTGCATTGCGCGGAA
>PPNKS:314685881-314686181	TCCAAAATGTGTTGCAGTAAGAGCAAGTAAAaGTTAAGTGTACCTGAATCAAAATTGGCGATGATTGTATTTTCGCCAAAATTTCCTTTCAACCAAGCCGATTCTGCAGGAATTCCTCCATATTTTTCCACCCCAAGAAAGTCCCATGACCTCGTAGTGTGCATTTTATACTCTTTGCTCAAGAAAACAGAAATTACATTTGGCTTTTCTGCACCAaTTAATaCACGCCATCAAAATTaCTAGTTATCCTTTCAACTCCAATATCTGTAAAAAAAaTTACTAGAAGCTCACTTGCAATCT
>PPNKS:316189253-316189553	ATTTTGTCAGTCACCTATTTAAATATGTCAAGAACCAATTATAAGAAACATAAATTTTATGACAATAGTCAACTCCGTCAGTAAATTGTATAGAAAAGGTTGGATTCATTACATGTTTTGCAGCATGTGCCTTGAGGCCATCAATCCAATTATAGCCAACTCCATCACTGAATTGTTCTTTCTGCCTGTATAAAATGTGCTGCATGAAATTAAATGTTTAGATGTTAGTTTGACCAATTAATTTTGCAGTGATCTATAGACATTGCAGCAAATTACATAGTACCTTTGGCAGATAAGGAT
>PPNKS:34555865-34556165	CTTAATCGAGTGTCTCCATATTCTCGACCAAGACTTTCAACTTCTAGCTTCATTTGTGCAAGTGCAGCTGGACCAGGTAACTTTTTCCGCACTAGACCACGTAATCTTTGGCACTCAGCCTCTAATTTGGCAATTTTTTTAACACCCTCTATATGCTGCTTGTTAGCAACTTCCGCGGACCTCATACTCATGTTCTTCTCTTCATTGCGAATCTCAAGCTCTTTGGAAATAACATGAAGCTCATATTTGAGTGAATTGATTTCtCTTTCACATGATTCAATGTTGCCCTTAAGAAGCTCA
>PPNKS:354231382-354231682	AAACTCCACGAAGTGTTGGCCACCAAAACCAAAATCTACTTCGTCTTGGAGTTCGCCAAAGGCGGCGAGCTTTTTGCCAGAATCGCCAAGGGCCGCTTCGGGGAGAATCTCGCCAGGCGCTATTTTCAGCAGCTTATCTCCGCCGTGGGTTACTGCCACGCGCGCGGGGTTTTtCCACCGCGACCTGAAGCCGGAGAATCTCCTCGTGGACGAGAGCGGGAACCTTAAAGTCTCCGACTTTGGGCTGAGCGCGGTGAAGGAGCAAGTGGGGGTGGATGGGTTGCTGCACACGCTTTGCGG
>PPNKS:363027156-363027456	AAAaaGAAaTCAACATTCCTTAGCCCATGGTGTGAGTTTCTGTTTGGCAGCGCAATGCAaGGTAAAAAAAAaTAGTGCACCATACCTGAAAGAGGTTTAAGGAGTGAGGGAGCAGTGAAAATCGGAAAAAaCCCCTAAAAATCAATGTTCCCCAAGGGCTCTCAACTCCACCTTCTCCCTCTATCAACGAAGCATGAGTTTTCGCAGCTTCGACGTTCAGCGTTTACCCTGGCCGACGGAGCCCAAACGGAAGACGCCGCCGCAATAGCCAAACTAGTCCTCGAATCCGACCCACGCACT
>PPNKS:412818068-412818368	TATATCATAAGATAAACTCAACTAATTAAACTGTAAATAAATTCTAGCAAATGCAGCTAGAAAGAGAAGGATTGTGAGAAAAAGGAATACTAACTTTCAGCATTGATGTGGTTGACTAGGAGAAAAAATGTTCCCAAAGTAAAGCAAACGAGGAAGCTGCTTTTGGCATTCATTATtGTTCCCTAATGATCAAATTAAGGACACTTATTTGACCACTTGTGTTTGTGAGGGAATTCTGGCTTTGCATAATATTTATATGTTTCAGAGCAATGAAAGTTGCTGAGATTAAAACTAAGAAAA
>PPNKS:59226369-59226669	CTTTTACACCTTGTCGTCAATTGGATGTGGACTCAAGTCCAACTGAGCCACCCATTACAAGATTGTTTACTAGTTCTGATGGGCAGTGGCTGGCTGCTGTGAACTGCTTCGGTGATATATATGTATTTAACTTGgAGACACGAAGGTGTTTTtCTGATTTACTTAACTTCTTTTtAATTCAGGAGATCTATTACTGTAGTTGATTTGCTGCATATAGCTATGACATCTTGTTATTAGTTGAGAAAATTGAAAATAGAAGGATAAGCTTTTGCGAAGACATGCAAATATGCATCAGACAAT
>PPNKS:59226370-59226670	TTTTACACCTTGTCGTCAATTGGATGTGGACTCAAGTCCAACTGAGCCACCCATTACAAGATTGTTTACTAGTTCTGATGGGCAGTGGCTGGCTGCTGTGAACTGCTTCGGTGATATATATGTATTTAACTTGgAGACACGAAGGTGTTTTtCTGATTTACTTAACTTCTTTTtAATTCAGGAGATCTATTACTGTAGTTGATTTGCTGCATATAGCTATGACATCTTGTTATTAGTTGAGAAAATTGAAAATAGAAGGATAAGCTTTTGCGAAGACATGCAAATATGCATCAGACAATC
>PPNKS:6707713-6708013	CCTAGCCTTCACCCACAGTCCCACAAAGAACACCACTAACGAAAACCTTCCACTCGCAATCTTCCCTTCGCTCTCCAAATCCGCTTCACTCCGCAGCGCAGTCTCCACCCTTTCCAAACTCGCCTCGCTCGGAGAATCCAAAACCGCGACTGCACCTTCTTCCGTCGAATTTACACCCGCGCTGGGGTCCGGTTCGGTACTTGGTTCGGGCTCAGGCTCGGGCTCGGAGGGgTTGTGATTGGGTTCGGAGGCGaCGCTGTCGGGGCGAAAGGTGCAGCAGAGGAGCGTGGAGGGGACGCG
>PPNKS:84878053-84878353	GAATTCCACAATGTGTGGAAAGATCCAAGGTGACTGACTGGCTTGCTATCTTTAGCTTTGAACCTTAGAACGTAGGTCTTAACCAAGGTCTAAGTTCTGGTTGTGGTTGTCGCTGCGTTGCAGTAGTTGCAGCCCACAATCACAGCCAGATCAGCTGTtGTGgCGGCAGCTGCATTGCTTTGtCTGCTACAAATATCGAACCTATTACATAGCCTATGCAACCTAGGACTTGTTGAGCCACAATAaTTAGTGATTGtAACTTTTTTGGtACTATGTCTTATCTTTATGATAtGGTtGGTC
>PPNKS:84880002-84880302	GAAAACTAAAACAATAACCAATGTCACGATTCATACTATAGTATGAATCTGGACAGCTTCAGAGTGGCTTCAGAGCTCTTCACTTTTATTTTGATTTCTTTCTCATAGCAGCCTGTAGACTGAGGCATGATAACTTGATTTTGGAAGACATATGTTGTTTGTAGCTTGTAGCTCTGCTGCAGCATCAATTTATTCTCATTTTATGCAGCAATATTTATAACTTTTATCCTTACAATGATTAAAAaCTATATACATTTAAGAAATTAAAAaGAATAATTGGTATCCAGTAATATAAGATGT
>PPNKS:84881565-84881865	CACCATCTTGACATTTTGGATAATTATAACGGAaCAAAATCTTAAGTGGATGATATTTTTCATTTGTTCCAACAACTCTGCACGGTCATCAGATTGATATCATTACCAATTCCATGGCACTGGTTCTACTTCCAATACTGCAGCATTTTAAAGTTGCTTTCTCGTTTGGCAAGGAGTGGCTATTCCTGTTCTGATAACAGGAGAGATTTCAACTCTATGATTGGTAGCTGCGACTGTATGAAGATTTTGTATGCATATTACTTATATTACATAGCGGGACAGTTTCTAGCCTCCAATTTA
