# Supplementary material for: A high-density intraspecific SNP linkage map of pigeonpea (Cajanas cajan L. Millsp.)
Source: PLoS One. 2017 Jun 27;12(6):e0179747. doi: 10.1371/journal.pone.0179747 (PMC5487049; doi:10.1371/journal.pone.0179747)
Supplement: S2 Table — (XLS) [file pone.0179747.s002.xls]

## Sheet: Markers _similar positions
S.No	Linkage Group	Markers Name	Same Positions ( in cM)
1	LG1	S1_65191269-A & ASNP656-RA	11.2
		ASNP1799-RA & S1_91259028-A	13.8
		ASNP1874-RA & ASNP1152-A	21.7
		ASNP481-RA & AHSSR-151-A	34.2
		ASNP28-A &ASNP337-RG	90.7
2	LG2	ASNP1568-RA & ASNP2297-G	0
		ASNP395-A & ASNP187-A	116.8
3	LG3	ASNP1556-A & ASNP176-A	31
4	LG4	ASNP645-G & ASNP299-G	66.7
5	LG5	ASNP2122-A & ASNP2288-A	11.4
		ASNP1186-A & ASNP702-A	25.3
5	LG7	ASNP1609-A & ASNP90-A	43.2
		ASNP458-G & ASNP2370-A	66.3
6	LG8	S1_156760149-A & ASNP800-G	0
		S1-_72553743-A &ASNP754-G	42.4
		ASNP294-RA & ASSR66-G	59.5
7	LG11	S1_296401381-A & ASNP2171-G	31.3
